# Supplementary material for: Sample entropy reveals an age-related reduction in the complexity of dynamic brain
Source: Sci Rep. 2017 Aug 11;7:7990. doi: 10.1038/s41598-017-08565-y (PMC5554148; doi:10.1038/s41598-017-08565-y)
Supplement: Supplementary file 2 — Dataset 1 [file 41598_2017_8565_MOESM2_ESM.xls]

## Sheet: Supplementary Dataset 1
Supplementary Dataset 1. The mean SampEn of each functional connection across all healthy subjects is shown in descending order. Supplementary Table S1 lists the full name of each ROI. L, left; R, right; SD, standard deviation.
Rank	Functional connection	SampEn
		Mean	SD
1	REC. L-AMYG. R	0.606	0.141
2	CUN. R-TPOmid. L	0.594	0.121
3	THA. R-TPOsup. L	0.59	0.134
4	IFGtriang. R-HIP. R	0.585	0.127
5	SOG. R-TPOmid. L	0.583	0.12
6	ORBsup. R-AMYG. R	0.582	0.116
7	ORBsupmed. L-AMYG. R	0.581	0.163
8	INS. R-CAU. R	0.581	0.134
9	OLF. L-THA. R	0.58	0.151
10	OLF. L-HES. R	0.58	0.134
11	REC. R-HIP. R	0.58	0.123
12	REC. R-CAU. R	0.58	0.119
13	SOG. R-CAU. R	0.58	0.115
14	STG. R-TPOsup. L	0.58	0.125
15	AMYG. L-SMG. L	0.579	0.15
16	ORBsup. R-AMYG. L	0.578	0.147
17	OLF. L-PoCG. R	0.578	0.156
18	CUN. L-TPOsup. L	0.578	0.119
19	REC. L-CAU. R	0.577	0.129
20	AMYG. R-CAU. L	0.577	0.152
21	ORBinf. R-TPOmid. R	0.576	0.134
22	CUN. L-CAU. L	0.576	0.121
23	PAL. R-TPOsup. L	0.576	0.155
24	ORBsup. R-HIP. R	0.575	0.093
25	ORBmid. L-PHG. R	0.575	0.14
26	IFGoperc. R-HIP. R	0.575	0.126
27	OLF. L-MTG. R	0.575	0.159
28	ORBmid. L-CAU. R	0.574	0.139
29	REC. L-AMYG. L	0.574	0.115
30	ORBsup. L-HIP. R	0.573	0.121
31	ORBsup. L-TPOsup. L	0.573	0.139
32	ORBsup. R-HES. R	0.573	0.127
33	REC. R-THA. R	0.573	0.096
34	IFGtriang. R-AMYG. R	0.572	0.119
35	SMA. L-TPOmid. R	0.572	0.133
36	PHG. L-CAL. L	0.572	0.114
37	PHG. R-CUN. L	0.572	0.117
38	CAU. L-TPOsup. R	0.572	0.136
39	SFGdor. L-AMYG. R	0.571	0.139
40	ORBsupmed. R-THA. L	0.571	0.103
41	INS. L-AMYG. L	0.571	0.158
42	PAL. L-TPOsup. L	0.571	0.143
43	PAL. R-TPOmid. L	0.571	0.143
44	ORBsup. R-PUT. L	0.57	0.142
45	ORBmid. L-AMYG. R	0.57	0.141
46	ROL. L-CAU. R	0.57	0.174
47	OLF. L-PCL. R	0.57	0.138
48	ORBsupmed. L-PUT. L	0.57	0.123
49	ORBsupmed. R-TPOsup. L	0.57	0.139
50	HIP. R-TPOsup. L	0.57	0.148
51	PHG. R-CUN. R	0.57	0.116
52	PoCG. R-CAU. L	0.57	0.167
53	PCL. R-THA. L	0.57	0.159
54	CAU. R-STG. R	0.57	0.142
55	ORBsup. R-IFGoperc. R	0.569	0.113
56	IFGoperc. L-HIP. R	0.569	0.148
57	IFGoperc. R-HIP. L	0.569	0.137
58	IFGtriang. R-TPOmid. R	0.569	0.137
59	ROL. R-CAU. R	0.569	0.128
60	SFGmed. L-CAU. L	0.569	0.157
61	REC. R-PCG. R	0.569	0.135
62	CAL. L-TPOmid. R	0.569	0.118
63	PUT. L-TPOmid. R	0.569	0.124
64	ORBsup. R-HIP. L	0.568	0.134
65	IFGoperc. L-AMYG. L	0.568	0.143
66	REC. R-AMYG. R	0.568	0.147
67	REC. R-CUN. L	0.568	0.116
68	PCG. L-AMYG. R	0.568	0.125
69	MOG. R-TPOmid. L	0.568	0.133
70	FFG. L-TPOmid. R	0.568	0.148
71	ORBsup. R-TPOsup. R	0.567	0.113
72	IFGoperc. R-PAL. R	0.567	0.154
73	IFGoperc. R-TPOsup. L	0.567	0.129
74	IFGtriang. R-PHG. R	0.567	0.113
75	ORBinf. R-OLF. L	0.567	0.14
76	REC. R-HES. R	0.567	0.131
77	REC. R-TPOsup. R	0.567	0.128
78	PCL. L-TPOmid. L	0.567	0.13
79	CAU. L-HES. R	0.567	0.14
80	CAU. L-ITG. R	0.567	0.144
81	THA. R-TPOmid. R	0.567	0.138
82	TPOmid. L-ITG. L	0.567	0.136
83	OLF. L-FFG. L	0.566	0.14
84	OLF. L-FFG. R	0.566	0.144
85	ORBsupmed. R-AMYG. R	0.566	0.127
86	HIP. R-TPOmid. L	0.566	0.122
87	PHG. L-THA. R	0.566	0.129
88	AMYG. L-SMG. R	0.566	0.12
89	CUN. L-TPOmid. L	0.566	0.121
90	MOG. R-CAU. L	0.566	0.126
91	CAU. R-PAL. L	0.566	0.148
92	PUT. R-TPOsup. L	0.566	0.133
93	IFGtriang. R-HIP. L	0.565	0.128
94	OLF. L-THA. L	0.565	0.143
95	ORBsupmed. L-HIP. R	0.565	0.152
96	REC. L-HIP. R	0.565	0.107
97	INS. L-HIP. R	0.565	0.125
98	HIP. R-SOG. R	0.565	0.16
99	AMYG. L-CAL. L	0.565	0.135
100	SOG. L-TPOmid. L	0.565	0.121
101	SMG. L-CAU. R	0.565	0.141
102	PCL. R-CAU. R	0.565	0.137
103	CAU. L-HES. L	0.565	0.124
104	CAU. R-HES. R	0.565	0.158
105	ORBsup. R-THA. L	0.564	0.157
106	ORBmid. L-HIP. R	0.564	0.146
107	OLF. L-IPL. L	0.564	0.146
108	REC. R-AMYG. L	0.564	0.122
109	REC. R-PUT. R	0.564	0.12
110	HIP. R-MOG. R	0.564	0.151
111	HIP. R-TPOsup. R	0.564	0.147
112	AMYG. R-IPL. R	0.564	0.134
113	IOG. L-TPOmid. R	0.564	0.113
114	CAU. L-PAL. L	0.564	0.165
115	MFG. R-PHG. R	0.563	0.142
116	ORBmid. R-CAU. R	0.563	0.141
117	OLF. L-MOG. R	0.563	0.144
118	REC. L-HES. R	0.563	0.121
119	REC. L-STG. R	0.563	0.104
120	REC. R-PAL. L	0.563	0.121
121	HIP. L-TPOmid. R	0.563	0.121
122	PHG. L-MOG. L	0.563	0.135
123	AMYG. R-FFG. L	0.563	0.163
124	CUN. R-CAU. L	0.563	0.125
125	IOG. R-CAU. R	0.563	0.099
126	PreCG. L-AMYG. R	0.562	0.119
127	ORBsup. R-IFGoperc. L	0.562	0.124
128	IFGoperc. L-AMYG. R	0.562	0.136
129	IFGoperc. R-AMYG. R	0.562	0.134
130	IFGtriang. R-OLF. L	0.562	0.12
131	ORBinf. L-THA. L	0.562	0.135
132	ORBsupmed. L-STG. R	0.562	0.119
133	REC. R-THA. L	0.562	0.116
134	REC. R-HES. L	0.562	0.126
135	INS. R-CAU. L	0.562	0.134
136	DCG. R-CAU. L	0.562	0.151
137	PHG. L-AMYG. R	0.562	0.157
138	PHG. L-THA. L	0.562	0.125
139	AMYG. L-TPOmid. L	0.562	0.143
140	AMYG. R-CUN. R	0.562	0.105
141	AMYG. R-ANG. R	0.562	0.134
142	LING. L-TPOsup. L	0.562	0.113
143	CAU. R-STG. L	0.562	0.133
144	THA. L-TPOsup. L	0.562	0.121
145	SFGdor. L-PCL. R	0.561	0.137
146	ORBsup. L-HES. L	0.561	0.147
147	ORBsup. R-ACG. R	0.561	0.15
148	ORBsup. R-PHG. R	0.561	0.125
149	MFG. R-CAU. L	0.561	0.137
150	ORBmid. R-CAU. L	0.561	0.137
151	IFGtriang. R-THA. R	0.561	0.124
152	ORBinf. L-AMYG. R	0.561	0.13
153	SMA. R-TPOmid. R	0.561	0.124
154	OLF. L-SOG. R	0.561	0.141
155	ORBsupmed. L-PAL. R	0.561	0.133
156	ORBsupmed. R-CAU. R	0.561	0.118
157	REC. L-TPOsup. R	0.561	0.112
158	REC. R-DCG. L	0.561	0.116
159	REC. R-PUT. L	0.561	0.119
160	REC. R-PAL. R	0.561	0.136
161	DCG. R-CAU. R	0.561	0.136
162	AMYG. L-MOG. L	0.561	0.111
163	AMYG. L-MOG. R	0.561	0.114
164	AMYG. R-SMG. R	0.561	0.117
165	MOG. R-CAU. R	0.561	0.124
166	SPG. R-CAU. R	0.561	0.129
167	PAL. L-TPOmid. R	0.561	0.135
168	ORBsup. L-CAU. R	0.56	0.14
169	IFGoperc. R-HES. L	0.56	0.117
170	IFGtriang. R-REC. L	0.56	0.135
171	IFGtriang. R-HES. R	0.56	0.134
172	IFGtriang. R-TPOsup. L	0.56	0.098
173	OLF. L-ITG. R	0.56	0.136
174	SFGmed. R-TPOsup. L	0.56	0.149
175	PHG. L-STG. L	0.56	0.114
176	CAU. L-THA. R	0.56	0.127
177	CAU. R-TPOmid. R	0.56	0.118
178	PAL. R-TPOmid. R	0.56	0.113
179	ORBsup. R-CAU. L	0.559	0.13
180	ORBmid. R-AMYG. L	0.559	0.128
181	IFGtriang. R-PHG. L	0.559	0.134
182	ORBinf. L-HES. R	0.559	0.125
183	SMA. L-PHG. L	0.559	0.141
184	SMA. L-AMYG. R	0.559	0.136
185	OLF. L-SPG. L	0.559	0.146
186	OLF. L-CAU. R	0.559	0.147
187	ORBsupmed. R-STG. R	0.559	0.124
188	REC. R-DCG. R	0.559	0.11
189	PCG. R-AMYG. L	0.559	0.145
190	HIP. R-CAL. L	0.559	0.131
191	HIP. R-PUT. L	0.559	0.129
192	PHG. L-SOG. R	0.559	0.15
193	PHG. L-PCUN. R	0.559	0.121
194	AMYG. L-ANG. R	0.559	0.117
195	AMYG. R-MOG. R	0.559	0.126
196	CAL. L-TPOsup. R	0.559	0.141
197	PCL. L-TPOmid. R	0.559	0.132
198	CAU. L-TPOmid. R	0.559	0.096
199	PreCG. R-IFGtriang. L	0.558	0.114
200	SFGdor. L-HES. L	0.558	0.144
201	ORBsup. L-PHG. R	0.558	0.139
202	IFGoperc. R-REC. R	0.558	0.128
203	IFGtriang. R-THA. L	0.558	0.123
204	ORBinf. L-PHG. L	0.558	0.119
205	SMA. L-REC. R	0.558	0.121
206	OLF. L-PHG. L	0.558	0.131
207	SFGmed. L-PHG. L	0.558	0.13
208	ORBsupmed. L-THA. L	0.558	0.121
209	ORBsupmed. R-CAU. L	0.558	0.128
210	REC. L-THA. R	0.558	0.121
211	REC. R-SOG. L	0.558	0.122
212	HIP. L-CAU. R	0.558	0.131
213	PHG. R-CAL. L	0.558	0.126
214	LING. R-TPOsup. L	0.558	0.133
215	PCUN. L-TPOsup. R	0.558	0.136
216	PUT. R-TPOmid. R	0.558	0.111
217	ORBsup. L-INS. L	0.557	0.154
218	ORBsup. L-HIP. L	0.557	0.122
219	ORBsup. L-AMYG. R	0.557	0.126
220	ORBsup. L-PCL. R	0.557	0.132
221	MFG. L-IFGtriang. R	0.557	0.126
222	ORBmid. R-TPOsup. R	0.557	0.122
223	IFGtriang. R-REC. R	0.557	0.123
224	IFGtriang. R-TPOmid. L	0.557	0.144
225	ROL. L-AMYG. L	0.557	0.162
226	ROL. R-TPOsup. L	0.557	0.123
227	OLF. R-PoCG. L	0.557	0.141
228	ORBsupmed. L-HIP. L	0.557	0.129
229	REC. R-STG. R	0.557	0.119
230	HIP. R-MOG. L	0.557	0.141
231	PHG. R-PUT. L	0.557	0.119
232	AMYG. R-TPOsup. L	0.557	0.136
233	CUN. R-CAU. R	0.557	0.108
234	SOG. L-TPOmid. R	0.557	0.12
235	MOG. L-TPOmid. R	0.557	0.149
236	IOG. L-SMG. L	0.557	0.129
237	PCUN. L-CAU. R	0.557	0.137
238	CAU. R-MTG. L	0.557	0.122
239	CAU. R-ITG. R	0.557	0.116
240	THA. R-TPOmid. L	0.557	0.126
241	PreCG. L-ANG. L	0.556	0.13
242	PreCG. R-OLF. L	0.556	0.11
243	PreCG. R-PHG. L	0.556	0.109
244	SFGdor. R-THA. L	0.556	0.126
245	ORBsup. L-SPG. L	0.556	0.117
246	ORBsup. L-TPOsup. R	0.556	0.137
247	ORBsup. R-PHG. L	0.556	0.134
248	ORBmid. L-CAU. L	0.556	0.118
249	ORBmid. R-AMYG. R	0.556	0.13
250	IFGoperc. L-TPOsup. R	0.556	0.11
251	OLF. L-ANG. L	0.556	0.111
252	REC. L-DCG. L	0.556	0.124
253	REC. L-CAU. L	0.556	0.13
254	INS. L-CAU. L	0.556	0.133
255	PHG. L-IOG. R	0.556	0.139
256	AMYG. R-FFG. R	0.556	0.144
257	SOG. R-TPOmid. R	0.556	0.124
258	MOG. R-ITG. R	0.556	0.148
259	SMG. R-TPOmid. L	0.556	0.129
260	PCUN. L-THA. L	0.556	0.134
261	CAU. L-STG. R	0.556	0.106
262	CAU. R-THA. L	0.556	0.148
263	PreCG. L-AMYG. L	0.555	0.129
264	PreCG. R-PHG. R	0.555	0.132
265	PreCG. R-TPOmid. R	0.555	0.126
266	MFG. R-REC. R	0.555	0.138
267	IFGoperc. R-ORBsupmed. R	0.555	0.133
268	IFGtriang. R-CAU. R	0.555	0.163
269	SMA. R-CAU. L	0.555	0.129
270	OLF. L-CUN. R	0.555	0.122
271	OLF. L-IOG. L	0.555	0.139
272	OLF. L-SMG. L	0.555	0.117
273	SFGmed. L-CAU. R	0.555	0.122
274	REC. L-CAL. L	0.555	0.128
275	REC. L-STG. L	0.555	0.102
276	REC. R-LING. L	0.555	0.126
277	INS. L-AMYG. R	0.555	0.123
278	INS. L-CAU. R	0.555	0.112
279	AMYG. R-IOG. R	0.555	0.12
280	CAL. L-HES. L	0.555	0.122
281	SOG. L-TPOsup. L	0.555	0.125
282	FFG. L-ITG. R	0.555	0.13
283	THA. L-ITG. R	0.555	0.12
284	PreCG. L-REC. L	0.554	0.124
285	PreCG. R-TPOmid. L	0.554	0.14
286	ORBmid. R-TPOsup. L	0.554	0.141
287	ROL. L-PHG. L	0.554	0.117
288	ROL. L-TPOsup. R	0.554	0.15
289	OLF. R-SOG. R	0.554	0.13
290	SFGmed. L-REC. R	0.554	0.132
291	ORBsupmed. L-DCG. L	0.554	0.133
292	ORBsupmed. L-HES. R	0.554	0.104
293	ORBsupmed. R-HES. L	0.554	0.154
294	REC. R-PCL. R	0.554	0.123
295	HIP. R-CUN. R	0.554	0.131
296	HIP. R-SMG. L	0.554	0.109
297	PHG. L-SPG. L	0.554	0.14
298	PHG. R-PoCG. L	0.554	0.135
299	AMYG. L-TPOmid. R	0.554	0.122
300	CAU. L-STG. L	0.554	0.117
301	CAU. R-ITG. L	0.554	0.117
302	ORBsup. L-AMYG. L	0.553	0.135
303	MFG. R-ORBsupmed. R	0.553	0.125
304	IFGtriang. L-HIP. R	0.553	0.13
305	IFGtriang. R-PAL. R	0.553	0.128
306	ORBinf. L-HIP. R	0.553	0.122
307	ROL. L-OLF. L	0.553	0.155
308	SMA. R-REC. R	0.553	0.127
309	OLF. L-CUN. L	0.553	0.125
310	OLF. L-IOG. R	0.553	0.125
311	OLF. L-PoCG. L	0.553	0.125
312	SFGmed. L-PHG. R	0.553	0.119
313	REC. L-HES. L	0.553	0.132
314	REC. R-PCL. L	0.553	0.121
315	REC. R-CAU. L	0.553	0.122
316	PCG. L-AMYG. L	0.553	0.122
317	PCG. L-TPOmid. L	0.553	0.141
318	PHG. L-ITG. R	0.553	0.117
319	AMYG. R-CAL. L	0.553	0.132
320	AMYG. R-TPOsup. R	0.553	0.127
321	LING. L-TPOsup. R	0.553	0.11
322	IPL. L-PUT. L	0.553	0.118
323	PCUN. L-THA. R	0.553	0.142
324	PreCG. L-SFGmed. L	0.552	0.111
325	PreCG. L-SPG. R	0.552	0.109
326	PreCG. R-IFGoperc. L	0.552	0.117
327	ORBsup. R-PUT. R	0.552	0.134
328	ORBsup. R-PAL. L	0.552	0.134
329	MFG. R-AMYG. L	0.552	0.153
330	ORBmid. R-DCG. R	0.552	0.151
331	IFGoperc. R-PHG. R	0.552	0.132
332	IFGtriang. R-HES. L	0.552	0.119
333	ORBinf. L-CAU. L	0.552	0.133
334	ORBinf. L-PUT. R	0.552	0.126
335	ORBinf. R-STG. L	0.552	0.11
336	OLF. L-DCG. L	0.552	0.135
337	OLF. R-CUN. R	0.552	0.12
338	OLF. R-FFG. L	0.552	0.131
339	SFGmed. L-TPOmid. L	0.552	0.123
340	ORBsupmed. L-AMYG. L	0.552	0.118
341	ORBsupmed. R-PCL. R	0.552	0.109
342	REC. L-PAL. R	0.552	0.116
343	REC. R-IOG. L	0.552	0.119
344	REC. R-PoCG. R	0.552	0.138
345	PCG. L-PCL. L	0.552	0.125
346	PCG. L-PCL. R	0.552	0.114
347	PCG. R-PCL. R	0.552	0.13
348	AMYG. L-CAL. R	0.552	0.127
349	AMYG. L-CAU. L	0.552	0.153
350	AMYG. R-IOG. L	0.552	0.134
351	FFG. R-ITG. L	0.552	0.124
352	SMG. L-TPOsup. R	0.552	0.128
353	PCL. L-TPOsup. L	0.552	0.138
354	ORBsup. L-SMG. L	0.551	0.129
355	IFGoperc. R-REC. L	0.551	0.112
356	IFGoperc. R-AMYG. L	0.551	0.141
357	IFGtriang. R-STG. L	0.551	0.107
358	OLF. L-LING. R	0.551	0.125
359	OLF. L-MTG. L	0.551	0.122
360	SFGmed. L-AMYG. L	0.551	0.13
361	ORBsupmed. L-THA. R	0.551	0.121
362	ORBsupmed. R-PCL. L	0.551	0.125
363	ORBsupmed. R-THA. R	0.551	0.115
364	REC. R-SOG. R	0.551	0.112
365	REC. R-SPG. R	0.551	0.15
366	DCG. R-TPOmid. R	0.551	0.131
367	PCG. L-CAU. R	0.551	0.126
368	PCG. R-AMYG. R	0.551	0.137
369	PHG. L-PoCG. L	0.551	0.112
370	CUN. R-TPOsup. L	0.551	0.097
371	IPL. L-HES. R	0.551	0.108
372	SMG. L-CAU. L	0.551	0.136
373	PreCG. L-PAL. L	0.55	0.136
374	ORBsup. R-PCL. R	0.55	0.122
375	MFG. L-CAU. R	0.55	0.15
376	IFGoperc. R-TPOmid. L	0.55	0.133
377	IFGtriang. L-PCL. L	0.55	0.134
378	SMA. L-ITG. R	0.55	0.141
379	OLF. R-CAU. L	0.55	0.136
380	OLF. R-PAL. L	0.55	0.157
381	SFGmed. L-AMYG. R	0.55	0.12
382	SFGmed. L-ITG. R	0.55	0.118
383	ORBsupmed. L-PHG. L	0.55	0.149
384	ORBsupmed. R-HES. R	0.55	0.115
385	REC. L-SOG. L	0.55	0.118
386	REC. R-STG. L	0.55	0.112
387	INS. L-PHG. L	0.55	0.141
388	PCG. R-PAL. L	0.55	0.148
389	HIP. R-IOG. L	0.55	0.126
390	PHG. L-CAU. L	0.55	0.123
391	PHG. L-HES. L	0.55	0.133
392	PHG. R-LING. R	0.55	0.122
393	PHG. R-PCL. R	0.55	0.147
394	AMYG. R-SOG. L	0.55	0.137
395	AMYG. R-CAU. R	0.55	0.157
396	CAL. R-TPOsup. L	0.55	0.114
397	CUN. L-ITG. R	0.55	0.126
398	SOG. R-PCL. R	0.55	0.107
399	MOG. R-TPOmid. R	0.55	0.107
400	IOG. R-THA. L	0.55	0.134
401	FFG. L-TPOsup. R	0.55	0.136
402	PoCG. R-TPOmid. R	0.55	0.132
403	SPG. L-CAU. R	0.55	0.132
404	ANG. L-PCL. R	0.55	0.108
405	ANG. L-THA. R	0.55	0.132
406	CAU. L-TPOmid. L	0.55	0.126
407	STG. R-TPOmid. L	0.55	0.123
408	PreCG. L-PHG. R	0.549	0.124
409	ORBsup. L-DCG. R	0.549	0.11
410	ORBsup. R-DCG. L	0.549	0.129
411	MFG. L-OLF. L	0.549	0.146
412	MFG. R-OLF. L	0.549	0.14
413	IFGoperc. L-LING. L	0.549	0.107
414	IFGtriang. R-INS. L	0.549	0.14
415	SMA. R-CAU. R	0.549	0.129
416	OLF. R-IPL. R	0.549	0.116
417	ORBsupmed. L-PUT. R	0.549	0.137
418	ORBsupmed. L-HES. L	0.549	0.127
419	ORBsupmed. R-CUN. L	0.549	0.11
420	ORBsupmed. R-CUN. R	0.549	0.096
421	ORBsupmed. R-PUT. L	0.549	0.115
422	ORBsupmed. R-PAL. R	0.549	0.129
423	REC. L-FFG. R	0.549	0.135
424	INS. R-PCUN. R	0.549	0.126
425	INS. R-THA. R	0.549	0.14
426	ACG. L-AMYG. L	0.549	0.151
427	HIP. L-MOG. R	0.549	0.127
428	PHG. R-ITG. L	0.549	0.123
429	CUN. R-PAL. R	0.549	0.145
430	SMG. R-TPOmid. R	0.549	0.124
431	ANG. R-THA. L	0.549	0.111
432	PCL. R-PAL. R	0.549	0.119
433	CAU. R-HES. L	0.549	0.15
434	THA. L-TPOsup. R	0.549	0.138
435	THA. L-TPOmid. R	0.549	0.128
436	HES. L-TPOsup. L	0.549	0.12
437	PreCG. R-OLF. R	0.548	0.133
438	PreCG. R-ORBsupmed. L	0.548	0.172
439	SFGdor. L-CAU. R	0.548	0.128
440	ORBsup. L-PCUN. R	0.548	0.122
441	ORBsup. L-HES. R	0.548	0.158
442	ORBsup. L-STG. L	0.548	0.131
443	ORBsup. R-IFGtriang. R	0.548	0.132
444	ORBsup. R-CAU. R	0.548	0.126
445	MFG. R-PHG. L	0.548	0.118
446	ORBmid. L-OLF. R	0.548	0.135
447	ORBmid. R-THA. L	0.548	0.122
448	IFGoperc. L-TPOsup. L	0.548	0.156
449	IFGoperc. R-TPOsup. R	0.548	0.109
450	IFGtriang. R-PUT. R	0.548	0.129
451	ORBinf. L-THA. R	0.548	0.13
452	ORBinf. R-TPOsup. R	0.548	0.137
453	SMA. L-CAU. L	0.548	0.102
454	OLF. L-TPOsup. L	0.548	0.141
455	OLF. R-CUN. L	0.548	0.132
456	OLF. R-MTG. L	0.548	0.119
457	ORBsupmed. L-TPOsup. R	0.548	0.145
458	ORBsupmed. R-TPOsup. R	0.548	0.135
459	REC. L-THA. L	0.548	0.125
460	DCG. L-AMYG. R	0.548	0.12
461	PCG. R-HIP. R	0.548	0.111
462	HIP. L-PoCG. R	0.548	0.138
463	HIP. R-IOG. R	0.548	0.143
464	HIP. R-PCUN. R	0.548	0.125
465	PHG. R-SOG. L	0.548	0.137
466	AMYG. R-MTG. L	0.548	0.1
467	CUN. L-CAU. R	0.548	0.107
468	SOG. R-CAU. L	0.548	0.138
469	IOG. L-CAU. R	0.548	0.124
470	FFG. R-CAU. L	0.548	0.138
471	SFGdor. R-PHG. R	0.547	0.112
472	ORBmid. R-IFGoperc. L	0.547	0.143
473	ORBmid. R-PHG. R	0.547	0.101
474	IFGoperc. L-PHG. L	0.547	0.13
475	IFGoperc. R-PUT. R	0.547	0.116
476	IFGoperc. R-THA. L	0.547	0.122
477	IFGoperc. R-THA. R	0.547	0.123
478	IFGoperc. R-HES. R	0.547	0.108
479	IFGtriang. L-PHG. L	0.547	0.12
480	IFGtriang. R-STG. R	0.547	0.12
481	ORBinf. R-PHG. R	0.547	0.134
482	ORBinf. R-ITG. R	0.547	0.125
483	ROL. L-AMYG. R	0.547	0.142
484	SMA. L-OLF. L	0.547	0.131
485	SMA. L-SFGmed. R	0.547	0.115
486	SMA. L-PCG. R	0.547	0.12
487	OLF. L-STG. R	0.547	0.126
488	SFGmed. L-IOG. R	0.547	0.134
489	SFGmed. L-TPOsup. L	0.547	0.117
490	REC. L-PUT. R	0.547	0.122
491	INS. R-PHG. L	0.547	0.12
492	INS. R-CAL. L	0.547	0.127
493	DCG. R-PHG. L	0.547	0.131
494	HIP. L-IPL. R	0.547	0.144
495	HIP. R-PCUN. L	0.547	0.099
496	HIP. R-STG. R	0.547	0.134
497	PHG. L-SOG. L	0.547	0.129
498	PHG. R-THA. L	0.547	0.141
499	AMYG. L-FFG. R	0.547	0.138
500	AMYG. L-PCUN. L	0.547	0.129
501	AMYG. R-MTG. R	0.547	0.113
502	CUN. R-PCL. L	0.547	0.105
503	MOG. L-CAU. R	0.547	0.135
504	IOG. R-CAU. L	0.547	0.113
505	FFG. L-CAU. L	0.547	0.133
506	SMG. R-TPOsup. R	0.547	0.134
507	ANG. R-CAU. R	0.547	0.153
508	PUT. L-TPOsup. L	0.547	0.123
509	PAL. L-TPOmid. L	0.547	0.114
510	THA. L-TPOmid. L	0.547	0.13
511	HES. L-TPOmid. R	0.547	0.137
512	SFGdor. L-PHG. R	0.546	0.124
513	ORBsup. L-FFG. R	0.546	0.115
514	ORBsup. R-TPOsup. L	0.546	0.135
515	MFG. L-TPOmid. L	0.546	0.117
516	ORBmid. L-IFGoperc. R	0.546	0.12
517	IFGoperc. R-OLF. L	0.546	0.128
518	IFGtriang. L-OLF. L	0.546	0.105
519	IFGtriang. R-AMYG. L	0.546	0.113
520	SMA. L-PUT. L	0.546	0.132
521	OLF. L-CAL. L	0.546	0.109
522	OLF. L-LING. L	0.546	0.12
523	OLF. L-HES. L	0.546	0.141
524	OLF. L-TPOmid. R	0.546	0.141
525	OLF. L-ITG. L	0.546	0.133
526	OLF. R-CAU. R	0.546	0.115
527	SFGmed. R-HES. R	0.546	0.122
528	ORBsupmed. R-HIP. R	0.546	0.141
529	ORBsupmed. R-STG. L	0.546	0.127
530	REC. L-FFG. L	0.546	0.116
531	REC. R-HIP. L	0.546	0.115
532	REC. R-PoCG. L	0.546	0.127
533	REC. R-SMG. L	0.546	0.132
534	INS. L-PCL. R	0.546	0.128
535	INS. R-HIP. R	0.546	0.132
536	INS. R-AMYG. R	0.546	0.159
537	DCG. R-TPOmid. L	0.546	0.123
538	PCG. L-PoCG. R	0.546	0.123
539	HIP. R-ANG. R	0.546	0.121
540	PHG. L-PoCG. R	0.546	0.118
541	PHG. L-MTG. R	0.546	0.139
542	AMYG. L-LING. R	0.546	0.142
543	CAL. L-TPOsup. L	0.546	0.124
544	LING. R-TPOsup. R	0.546	0.133
545	MOG. R-PUT. L	0.546	0.105
546	PoCG. L-TPOmid. R	0.546	0.116
547	SPG. L-CAU. L	0.546	0.136
548	SMG. L-PUT. R	0.546	0.121
549	PCUN. R-TPOsup. R	0.546	0.108
550	THA. L-HES. R	0.546	0.134
551	THA. R-ITG. L	0.546	0.127
552	HES. R-TPOsup. L	0.546	0.123
553	PreCG. L-PAL. R	0.545	0.119
554	PreCG. L-TPOmid. R	0.545	0.11
555	ORBsup. L-MOG. R	0.545	0.139
556	ORBsup. R-SMA. L	0.545	0.117
557	ORBmid. L-PCUN. R	0.545	0.123
558	IFGtriang. L-PHG. R	0.545	0.098
559	IFGtriang. L-AMYG. R	0.545	0.088
560	ORBinf. L-TPOmid. R	0.545	0.133
561	ROL. L-REC. L	0.545	0.112
562	ROL. R-OLF. R	0.545	0.131
563	ROL. R-PHG. R	0.545	0.114
564	ORBsupmed. L-CUN. R	0.545	0.131
565	REC. L-CAL. R	0.545	0.132
566	REC. L-IOG. R	0.545	0.136
567	REC. L-PCL. R	0.545	0.118
568	REC. L-PUT. L	0.545	0.123
569	REC. R-FFG. L	0.545	0.131
570	REC. R-SPG. L	0.545	0.134
571	ACG. L-THA. R	0.545	0.132
572	ACG. R-TPOsup. L	0.545	0.143
573	DCG. L-PHG. R	0.545	0.159
574	DCG. L-TPOmid. R	0.545	0.14
575	PCG. L-PAL. L	0.545	0.128
576	PCG. R-TPOmid. L	0.545	0.126
577	PHG. L-LING. L	0.545	0.12
578	PHG. R-CAL. R	0.545	0.129
579	PHG. R-LING. L	0.545	0.122
580	PHG. R-HES. R	0.545	0.146
581	PHG. R-STG. L	0.545	0.132
582	AMYG. L-CUN. R	0.545	0.135
583	AMYG. L-IPL. R	0.545	0.135
584	AMYG. L-CAU. R	0.545	0.141
585	SPG. L-TPOsup. R	0.545	0.129
586	IPL. R-CAU. R	0.545	0.145
587	IPL. R-HES. L	0.545	0.129
588	SMG. R-TPOsup. L	0.545	0.134
589	THA. L-ITG. L	0.545	0.131
590	HES. R-TPOmid. R	0.545	0.148
591	STG. L-TPOmid. L	0.545	0.123
592	ORBsup. L-CAL. L	0.544	0.142
593	ORBsup. L-CAL. R	0.544	0.144
594	ORBsup. R-MTG. R	0.544	0.112
595	MFG. R-THA. L	0.544	0.132
596	ORBmid. L-IFGoperc. L	0.544	0.146
597	ORBmid. L-MTG. R	0.544	0.133
598	IFGoperc. L-PAL. R	0.544	0.123
599	IFGtriang. L-HIP. L	0.544	0.135
600	IFGtriang. R-ORBsupmed. R	0.544	0.128
601	ORBinf. L-OLF. L	0.544	0.109
602	ORBinf. L-STG. R	0.544	0.113
603	ROL. L-CAU. L	0.544	0.149
604	ROL. L-ITG. L	0.544	0.127
605	ROL. R-PHG. L	0.544	0.108
606	ROL. R-CAU. L	0.544	0.139
607	ROL. R-TPOmid. R	0.544	0.137
608	OLF. L-SOG. L	0.544	0.124
609	OLF. R-SMG. L	0.544	0.137
610	SFGmed. L-PUT. L	0.544	0.12
611	SFGmed. L-PAL. L	0.544	0.132
612	ORBsupmed. L-PHG. R	0.544	0.138
613	ORBsupmed. L-CUN. L	0.544	0.121
614	ORBsupmed. L-CAU. R	0.544	0.126
615	ORBsupmed. R-INS. R	0.544	0.132
616	ORBsupmed. R-PAL. L	0.544	0.125
617	REC. L-PHG. R	0.544	0.124
618	REC. L-SPG. L	0.544	0.113
619	REC. L-TPOmid. L	0.544	0.145
620	REC. R-PCG. L	0.544	0.13
621	REC. R-CAL. L	0.544	0.127
622	REC. R-MOG. L	0.544	0.142
623	INS. L-ITG. L	0.544	0.13
624	INS. R-PCL. R	0.544	0.142
625	INS. R-ITG. R	0.544	0.126
626	ACG. L-CUN. L	0.544	0.136
627	ACG. R-HIP. R	0.544	0.148
628	PCG. L-TPOmid. R	0.544	0.134
629	PCG. R-CAU. R	0.544	0.131
630	HIP. R-CUN. L	0.544	0.133
631	HIP. R-IPL. L	0.544	0.129
632	PHG. L-CUN. R	0.544	0.098
633	PHG. R-SMG. L	0.544	0.15
634	PHG. R-THA. R	0.544	0.143
635	AMYG. R-SMG. L	0.544	0.134
636	AMYG. R-PCUN. R	0.544	0.12
637	AMYG. R-THA. R	0.544	0.153
638	MOG. R-PAL. L	0.544	0.13
639	IOG. R-THA. R	0.544	0.11
640	IOG. R-TPOmid. R	0.544	0.113
641	SPG. R-CAU. L	0.544	0.154
642	PAL. R-TPOsup. R	0.544	0.15
643	PreCG. L-PHG. L	0.543	0.122
644	PreCG. L-PUT. R	0.543	0.109
645	PreCG. L-HES. L	0.543	0.14
646	ORBsup. L-THA. L	0.543	0.131
647	ORBsup. R-STG. R	0.543	0.118
648	ORBsup. R-TPOmid. L	0.543	0.148
649	MFG. L-PHG. R	0.543	0.129
650	ORBmid. L-TPOsup. R	0.543	0.127
651	ORBinf. L-INS. R	0.543	0.143
652	ORBinf. R-PHG. L	0.543	0.11
653	ROL. L-HIP. R	0.543	0.124
654	ROL. R-OLF. L	0.543	0.114
655	OLF. R-AMYG. L	0.543	0.146
656	OLF. R-TPOsup. L	0.543	0.129
657	SFGmed. L-TPOsup. R	0.543	0.121
658	SFGmed. R-MOG. R	0.543	0.128
659	ORBsupmed. R-PHG. R	0.543	0.13
660	REC. L-DCG. R	0.543	0.118
661	REC. L-HIP. L	0.543	0.144
662	ACG. L-AMYG. R	0.543	0.16
663	PCG. R-PHG. L	0.543	0.135
664	HIP. L-IOG. R	0.543	0.133
665	HIP. L-FFG. R	0.543	0.131
666	HIP. R-SPG. R	0.543	0.141
667	PHG. L-FFG. L	0.543	0.139
668	PHG. R-STG. R	0.543	0.12
669	LING. R-ITG. L	0.543	0.148
670	IOG. R-HES. L	0.543	0.142
671	IPL. L-TPOsup. R	0.543	0.125
672	IPL. R-PCL. L	0.543	0.108
673	SMG. L-TPOsup. L	0.543	0.142
674	SMG. R-CAU. R	0.543	0.137
675	SMG. R-THA. R	0.543	0.138
676	THA. R-HES. R	0.543	0.14
677	HES. R-TPOmid. L	0.543	0.14
678	HES. R-ITG. R	0.543	0.143
679	STG. L-TPOsup. L	0.543	0.144
680	PreCG. L-TPOmid. L	0.542	0.121
681	PreCG. R-HIP. R	0.542	0.122
682	SFGdor. L-AMYG. L	0.542	0.134
683	SFGdor. L-TPOsup. R	0.542	0.119
684	SFGdor. R-TPOsup. L	0.542	0.123
685	ORBsup. L-ORBinf. R	0.542	0.125
686	ORBsup. L-PUT. L	0.542	0.123
687	ORBsup. R-FFG. L	0.542	0.164
688	MFG. L-ITG. R	0.542	0.105
689	ORBmid. L-SPG. L	0.542	0.113
690	ORBmid. L-TPOmid. L	0.542	0.128
691	ORBmid. R-PUT. L	0.542	0.131
692	IFGoperc. L-PoCG. R	0.542	0.11
693	IFGoperc. R-ORBinf. L	0.542	0.142
694	IFGtriang. R-TPOsup. R	0.542	0.104
695	ORBinf. L-REC. L	0.542	0.142
696	ORBinf. R-PAL. L	0.542	0.129
697	ORBinf. R-TPOmid. L	0.542	0.134
698	SMA. L-THA. L	0.542	0.137
699	SMA. L-MTG. R	0.542	0.127
700	OLF. L-DCG. R	0.542	0.115
701	OLF. L-PCG. L	0.542	0.135
702	OLF. L-SPG. R	0.542	0.131
703	OLF. L-IPL. R	0.542	0.143
704	OLF. R-MOG. R	0.542	0.114
705	SFGmed. R-ITG. R	0.542	0.106
706	ORBsupmed. L-STG. L	0.542	0.137
707	REC. L-LING. R	0.542	0.135
708	REC. L-IOG. L	0.542	0.132
709	INS. R-TPOmid. R	0.542	0.119
710	ACG. L-CAU. R	0.542	0.14
711	ACG. L-HES. R	0.542	0.134
712	ACG. R-AMYG. L	0.542	0.149
713	PCG. R-CUN. L	0.542	0.124
714	HIP. L-PCL. R	0.542	0.124
715	HIP. R-HES. R	0.542	0.121
716	PHG. L-PUT. L	0.542	0.132
717	AMYG. R-IPL. L	0.542	0.132
718	FFG. L-CAU. R	0.542	0.136
719	FFG. R-TPOmid. L	0.542	0.117
720	ANG. R-MTG. L	0.542	0.133
721	PCUN. R-CAU. R	0.542	0.126
722	TPOmid. L-ITG. R	0.542	0.128
723	SFGdor. R-TPOmid. R	0.541	0.139
724	ORBsup. L-TPOmid. L	0.541	0.14
725	ORBsup. R-PCG. L	0.541	0.122
726	ORBsup. R-THA. R	0.541	0.132
727	ORBmid. L-AMYG. L	0.541	0.153
728	ORBmid. L-THA. L	0.541	0.14
729	ORBmid. R-PAL. R	0.541	0.116
730	IFGoperc. R-STG. R	0.541	0.121
731	ORBinf. L-STG. L	0.541	0.124
732	ORBinf. L-MTG. R	0.541	0.123
733	ORBinf. R-HIP. R	0.541	0.146
734	ORBinf. R-AMYG. L	0.541	0.117
735	ROL. L-DCG. R	0.541	0.16
736	SMA. L-CAU. R	0.541	0.125
737	OLF. R-LING. L	0.541	0.148
738	SFGmed. R-ITG. L	0.541	0.127
739	ORBsupmed. R-HIP. L	0.541	0.12
740	REC. L-SPG. R	0.541	0.133
741	REC. R-CAL. R	0.541	0.122
742	INS. R-AMYG. L	0.541	0.143
743	ACG. R-CUN. L	0.541	0.108
744	PCG. R-CUN. R	0.541	0.131
745	HIP. L-CAU. L	0.541	0.113
746	HIP. L-TPOsup. R	0.541	0.116
747	HIP. R-SMG. R	0.541	0.109
748	PHG. L-CUN. L	0.541	0.093
749	PHG. L-PAL. L	0.541	0.133
750	PHG. R-IOG. R	0.541	0.139
751	PHG. R-PCUN. R	0.541	0.126
752	CUN. L-TPOmid. R	0.541	0.123
753	MOG. L-TPOmid. L	0.541	0.126
754	IOG. L-HES. L	0.541	0.114
755	FFG. R-CAU. R	0.541	0.115
756	PoCG. L-TPOmid. L	0.541	0.153
757	IPL. L-CAU. R	0.541	0.121
758	IPL. R-THA. L	0.541	0.113
759	PCUN. R-THA. R	0.541	0.148
760	CAU. L-PAL. R	0.541	0.154
761	CAU. L-TPOsup. L	0.541	0.146
762	CAU. R-THA. R	0.541	0.16
763	PAL. R-ITG. R	0.541	0.102
764	THA. R-HES. L	0.541	0.135
765	THA. R-TPOsup. R	0.541	0.123
766	THA. R-MTG. L	0.541	0.114
767	STG. R-TPOmid. R	0.541	0.12
768	TPOsup. R-ITG. L	0.541	0.144
769	PreCG. L-ORBmid. L	0.54	0.129
770	PreCG. L-REC. R	0.54	0.123
771	SFGdor. L-TPOsup. L	0.54	0.123
772	SFGdor. R-CAU. R	0.54	0.14
773	ORBsup. L-IFGoperc. L	0.54	0.145
774	ORBsup. L-IFGoperc. R	0.54	0.137
775	ORBsup. R-SMA. R	0.54	0.101
776	MFG. L-SOG. L	0.54	0.134
777	MFG. L-TPOsup. R	0.54	0.137
778	MFG. R-OLF. R	0.54	0.123
779	ORBmid. L-OLF. L	0.54	0.12
780	ORBmid. R-THA. R	0.54	0.12
781	ORBinf. L-PCL. L	0.54	0.134
782	ORBinf. L-TPOsup. R	0.54	0.116
783	ROL. L-PHG. R	0.54	0.128
784	ROL. L-TPOmid. L	0.54	0.104
785	ROL. R-PCL. R	0.54	0.158
786	SMA. L-IPL. R	0.54	0.114
787	SMA. R-TPOsup. L	0.54	0.148
788	SFGmed. L-PCUN. R	0.54	0.123
789	SFGmed. R-CAU. L	0.54	0.127
790	SFGmed. R-HES. L	0.54	0.146
791	ORBsupmed. L-FFG. L	0.54	0.117
792	ORBsupmed. R-PHG. L	0.54	0.124
793	REC. L-LING. L	0.54	0.136
794	INS. L-PHG. R	0.54	0.154
795	INS. L-PAL. R	0.54	0.111
796	INS. R-CAL. R	0.54	0.132
797	DCG. L-SMG. L	0.54	0.133
798	PCG. L-PHG. R	0.54	0.133
799	PCG. L-PoCG. L	0.54	0.126
800	PCG. R-HIP. L	0.54	0.135
801	HIP. L-FFG. L	0.54	0.142
802	HIP. L-PCL. L	0.54	0.133
803	HIP. R-IPL. R	0.54	0.143
804	HIP. R-ANG. L	0.54	0.123
805	PHG. L-LING. R	0.54	0.134
806	PHG. L-CAU. R	0.54	0.13
807	PHG. L-PAL. R	0.54	0.15
808	AMYG. L-CUN. L	0.54	0.143
809	AMYG. R-MOG. L	0.54	0.146
810	AMYG. R-ITG. R	0.54	0.122
811	CUN. R-PCL. R	0.54	0.119
812	CUN. R-TPOsup. R	0.54	0.13
813	SPG. L-TPOmid. R	0.54	0.126
814	IPL. L-CAU. L	0.54	0.139
815	PreCG. L-IFGtriang. R	0.539	0.141
816	PreCG. R-TPOsup. L	0.539	0.137
817	SFGdor. R-INS. R	0.539	0.127
818	ORBsup. R-INS. R	0.539	0.11
819	ORBmid. L-SMG. R	0.539	0.125
820	IFGoperc. L-SFGmed. R	0.539	0.134
821	IFGoperc. L-PCL. L	0.539	0.117
822	IFGoperc. L-CAU. R	0.539	0.132
823	IFGoperc. L-HES. R	0.539	0.122
824	IFGoperc. L-TPOmid. L	0.539	0.122
825	IFGoperc. R-PUT. L	0.539	0.129
826	IFGoperc. R-STG. L	0.539	0.12
827	ORBinf. L-CAU. R	0.539	0.112
828	OLF. L-CAL. R	0.539	0.118
829	OLF. L-PCL. L	0.539	0.13
830	OLF. L-CAU. L	0.539	0.124
831	OLF. L-STG. L	0.539	0.127
832	SFGmed. L-HIP. L	0.539	0.108
833	SFGmed. L-FFG. L	0.539	0.134
834	SFGmed. L-PCL. R	0.539	0.137
835	SFGmed. R-REC. R	0.539	0.143
836	SFGmed. R-SOG. L	0.539	0.122
837	SFGmed. R-CAU. R	0.539	0.152
838	ORBsupmed. R-INS. L	0.539	0.131
839	ORBsupmed. R-MTG. R	0.539	0.145
840	ACG. L-TPOmid. R	0.539	0.138
841	PCG. R-SPG. R	0.539	0.125
842	PCG. R-CAU. L	0.539	0.121
843	HIP. L-SOG. L	0.539	0.141
844	HIP. L-SMG. R	0.539	0.128
845	PHG. L-MOG. R	0.539	0.141
846	PHG. L-ANG. R	0.539	0.125
847	PHG. R-PoCG. R	0.539	0.135
848	PHG. R-PUT. R	0.539	0.126
849	AMYG. L-MTG. L	0.539	0.111
850	AMYG. L-MTG. R	0.539	0.149
851	AMYG. R-CAL. R	0.539	0.106
852	CUN. L-ANG. R	0.539	0.13
853	CUN. L-TPOsup. R	0.539	0.121
854	LING. L-PCUN. L	0.539	0.114
855	SOG. L-CAU. L	0.539	0.131
856	SMG. L-PUT. L	0.539	0.132
857	SMG. L-ITG. L	0.539	0.125
858	ANG. L-CAU. R	0.539	0.141
859	ANG. R-CAU. L	0.539	0.114
860	ANG. R-PAL. R	0.539	0.112
861	PCL. R-TPOsup. R	0.539	0.137
862	PreCG. L-ORBsup. L	0.538	0.111
863	PreCG. L-PUT. L	0.538	0.146
864	PreCG. R-ORBinf. L	0.538	0.132
865	SFGdor. L-PCL. L	0.538	0.105
866	SFGdor. R-PUT. R	0.538	0.132
867	ORBsup. R-PAL. R	0.538	0.134
868	MFG. L-AMYG. R	0.538	0.129
869	MFG. R-PAL. L	0.538	0.141
870	IFGtriang. L-REC. R	0.538	0.147
871	IFGtriang. R-ORBsupmed. L	0.538	0.124
872	IFGtriang. R-CAU. L	0.538	0.138
873	ORBinf. L-PHG. R	0.538	0.114
874	ORBinf. L-AMYG. L	0.538	0.113
875	ORBinf. L-CUN. L	0.538	0.131
876	ORBinf. L-PAL. L	0.538	0.141
877	ORBinf. R-THA. R	0.538	0.136
878	ORBinf. R-HES. R	0.538	0.115
879	ROL. R-REC. R	0.538	0.131
880	SMA. L-ORBsupmed. R	0.538	0.138
881	SMA. L-PCG. L	0.538	0.112
882	SMA. L-HIP. R	0.538	0.136
883	OLF. L-PCG. R	0.538	0.106
884	OLF. L-PCUN. R	0.538	0.108
885	OLF. R-FFG. R	0.538	0.131
886	OLF. R-PoCG. R	0.538	0.153
887	SFGmed. R-AMYG. L	0.538	0.105
888	SFGmed. R-PUT. L	0.538	0.117
889	ORBsupmed. R-AMYG. L	0.538	0.116
890	REC. L-SMG. L	0.538	0.146
891	REC. L-PCL. L	0.538	0.126
892	REC. R-PHG. L	0.538	0.134
893	INS. L-THA. R	0.538	0.125
894	DCG. L-PHG. L	0.538	0.132
895	DCG. L-CAU. R	0.538	0.135
896	DCG. L-TPOmid. L	0.538	0.109
897	HIP. R-LING. R	0.538	0.131
898	HIP. R-SOG. L	0.538	0.132
899	PHG. L-SMG. R	0.538	0.12
900	PHG. L-PCL. R	0.538	0.126
901	PHG. L-STG. R	0.538	0.099
902	PHG. R-IOG. L	0.538	0.11
903	PHG. R-CAU. L	0.538	0.124
904	PHG. R-HES. L	0.538	0.137
905	AMYG. L-IOG. L	0.538	0.128
906	AMYG. L-PCL. L	0.538	0.117
907	CUN. R-SPG. L	0.538	0.13
908	CUN. R-THA. R	0.538	0.14
909	IOG. R-SMG. L	0.538	0.124
910	FFG. L-PAL. L	0.538	0.136
911	FFG. L-THA. L	0.538	0.16
912	FFG. R-TPOsup. L	0.538	0.145
913	SPG. L-ITG. L	0.538	0.118
914	IPL. R-HES. R	0.538	0.126
915	ANG. R-THA. R	0.538	0.117
916	PCL. R-THA. R	0.538	0.123
917	CAU. L-ITG. L	0.538	0.127
918	CAU. R-PUT. R	0.538	0.139
919	TPOsup. L-ITG. R	0.538	0.127
920	MTG. L-ITG. R	0.538	0.138
921	MTG. R-TPOmid. L	0.538	0.14
922	PreCG. L-HIP. R	0.537	0.133
923	PreCG. R-IFGtriang. R	0.537	0.109
924	PreCG. R-AMYG. L	0.537	0.128
925	PreCG. R-HES. L	0.537	0.15
926	SFGdor. L-INS. L	0.537	0.126
927	SFGdor. L-IPL. L	0.537	0.125
928	SFGdor. R-AMYG. R	0.537	0.117
929	SFGdor. R-HES. L	0.537	0.122
930	ORBsup. L-PHG. L	0.537	0.128
931	ORBsup. L-MTG. R	0.537	0.142
932	ORBsup. R-CAL. R	0.537	0.127
933	ORBsup. R-ITG. L	0.537	0.125
934	ORBmid. R-INS. R	0.537	0.133
935	IFGoperc. L-REC. L	0.537	0.135
936	IFGtriang. L-PCG. L	0.537	0.134
937	IFGtriang. L-PCG. R	0.537	0.146
938	IFGtriang. L-CAU. R	0.537	0.111
939	IFGtriang. R-ORBinf. L	0.537	0.14
940	IFGtriang. R-ROL. R	0.537	0.105
941	ORBinf. R-CAU. L	0.537	0.123
942	SMA. R-PHG. L	0.537	0.136
943	SMA. R-PHG. R	0.537	0.112
944	SMA. R-MTG. L	0.537	0.101
945	OLF. L-SMG. R	0.537	0.129
946	OLF. R-SOG. L	0.537	0.126
947	OLF. R-THA. R	0.537	0.142
948	SFGmed. L-PUT. R	0.537	0.118
949	SFGmed. R-INS. R	0.537	0.122
950	SFGmed. R-PUT. R	0.537	0.121
951	ORBsupmed. L-FFG. R	0.537	0.117
952	ORBsupmed. L-PCUN. R	0.537	0.136
953	ORBsupmed. L-CAU. L	0.537	0.139
954	ORBsupmed. R-ITG. R	0.537	0.113
955	REC. R-ITG. R	0.537	0.107
956	ACG. L-PHG. L	0.537	0.152
957	ACG. L-ITG. L	0.537	0.119
958	HIP. R-FFG. R	0.537	0.13
959	PHG. R-SPG. L	0.537	0.128
960	AMYG. L-IPL. L	0.537	0.111
961	AMYG. R-SPG. L	0.537	0.126
962	AMYG. R-ANG. L	0.537	0.131
963	AMYG. R-THA. L	0.537	0.148
964	CAL. L-TPOmid. L	0.537	0.104
965	CAL. R-TPOsup. R	0.537	0.124
966	CUN. R-TPOmid. R	0.537	0.119
967	CUN. R-ITG. R	0.537	0.116
968	LING. L-HES. L	0.537	0.123
969	LING. R-CAU. L	0.537	0.132
970	SOG. L-PCL. L	0.537	0.123
971	IOG. L-TPOmid. L	0.537	0.121
972	FFG. R-ITG. R	0.537	0.122
973	PoCG. R-HES. L	0.537	0.149
974	IPL. L-PCL. L	0.537	0.121
975	IPL. L-PAL. L	0.537	0.14
976	ANG. R-TPOmid. R	0.537	0.146
977	PCUN. R-ITG. L	0.537	0.141
978	PCL. L-HES. R	0.537	0.115
979	PCL. R-CAU. L	0.537	0.131
980	CAU. R-TPOsup. L	0.537	0.12
981	PreCG. R-AMYG. R	0.536	0.148
982	SFGdor. R-INS. L	0.536	0.117
983	ORBsup. L-CUN. R	0.536	0.145
984	ORBsup. L-SPG. R	0.536	0.129
985	ORBsup. L-PUT. R	0.536	0.122
986	ORBsup. L-ITG. R	0.536	0.11
987	ORBsup. R-SMG. L	0.536	0.12
988	MFG. L-PCL. L	0.536	0.124
989	ORBmid. R-SMA. L	0.536	0.122
990	ORBmid. R-INS. L	0.536	0.119
991	ORBmid. R-PCG. R	0.536	0.115
992	ORBmid. R-PAL. L	0.536	0.112
993	IFGoperc. L-ORBsupmed. L	0.536	0.116
994	IFGoperc. L-PUT. R	0.536	0.117
995	IFGoperc. L-ITG. R	0.536	0.135
996	IFGoperc. R-ITG. L	0.536	0.124
997	IFGtriang. R-PCG. L	0.536	0.129
998	IFGtriang. R-CAL. L	0.536	0.124
999	ORBinf. L-CAL. L	0.536	0.125
1000	ORBinf. L-IPL. R	0.536	0.138
1001	ORBinf. L-PUT. L	0.536	0.11
1002	ORBinf. L-ITG. R	0.536	0.117
1003	ORBinf. R-MTG. L	0.536	0.117
1004	SMA. L-HIP. L	0.536	0.128
1005	SMA. L-CUN. L	0.536	0.136
1006	OLF. L-SFGmed. R	0.536	0.139
1007	OLF. R-HIP. R	0.536	0.135
1008	OLF. R-PCUN. R	0.536	0.128
1009	SFGmed. L-HES. L	0.536	0.145
1010	ORBsupmed. L-PAL. L	0.536	0.129
1011	ORBsupmed. R-PCG. L	0.536	0.153
1012	ORBsupmed. R-IPL. R	0.536	0.13
1013	ORBsupmed. R-PUT. R	0.536	0.102
1014	REC. R-FFG. R	0.536	0.117
1015	REC. R-MTG. R	0.536	0.124
1016	INS. L-HIP. L	0.536	0.107
1017	ACG. L-PCL. R	0.536	0.127
1018	PCG. L-CAL. L	0.536	0.117
1019	PCG. L-FFG. R	0.536	0.125
1020	PCG. R-PAL. R	0.536	0.117
1021	HIP. R-PoCG. L	0.536	0.123
1022	HIP. R-PUT. R	0.536	0.111
1023	HIP. R-TPOmid. R	0.536	0.129
1024	PHG. L-FFG. R	0.536	0.11
1025	PHG. R-MOG. L	0.536	0.112
1026	PHG. R-IPL. R	0.536	0.126
1027	PHG. R-MTG. L	0.536	0.101
1028	AMYG. L-PoCG. R	0.536	0.125
1029	CAL. R-ITG. L	0.536	0.132
1030	SOG. L-PCL. R	0.536	0.109
1031	SOG. L-CAU. R	0.536	0.123
1032	SOG. R-TPOsup. L	0.536	0.11
1033	FFG. L-TPOsup. L	0.536	0.132
1034	FFG. R-PAL. L	0.536	0.131
1035	SPG. L-STG. R	0.536	0.105
1036	SPG. L-TPOsup. L	0.536	0.131
1037	SPG. R-TPOmid. L	0.536	0.132
1038	PCL. R-TPOmid. R	0.536	0.134
1039	CAU. L-MTG. L	0.536	0.111
1040	PUT. R-TPOmid. L	0.536	0.147
1041	PAL. L-ITG. R	0.536	0.09
1042	THA. L-MTG. L	0.536	0.121
1043	PreCG. L-INS. L	0.535	0.142
1044	PreCG. L-INS. R	0.535	0.121
1045	PreCG. R-REC. L	0.535	0.148
1046	ORBsup. L-SMA. L	0.535	0.108
1047	ORBsup. L-INS. R	0.535	0.114
1048	ORBsup. L-DCG. L	0.535	0.14
1049	ORBsup. L-PCG. R	0.535	0.125
1050	ORBsup. R-DCG. R	0.535	0.126
1051	ORBsup. R-PCG. R	0.535	0.122
1052	ORBsup. R-FFG. R	0.535	0.161
1053	MFG. L-OLF. R	0.535	0.135
1054	ORBmid. R-IFGtriang. L	0.535	0.129
1055	ORBmid. R-HIP. L	0.535	0.117
1056	ORBmid. R-MTG. R	0.535	0.122
1057	IFGoperc. L-STG. R	0.535	0.126
1058	IFGtriang. L-ORBsupmed. L	0.535	0.115
1059	IFGtriang. L-AMYG. L	0.535	0.121
1060	IFGtriang. L-TPOsup. R	0.535	0.117
1061	ORBinf. L-INS. L	0.535	0.142
1062	ORBinf. L-ITG. L	0.535	0.126
1063	ORBinf. R-INS. L	0.535	0.145
1064	ROL. L-DCG. L	0.535	0.127
1065	ROL. L-TPOsup. L	0.535	0.134
1066	OLF. L-MOG. L	0.535	0.131
1067	OLF. L-PAL. L	0.535	0.144
1068	OLF. R-IOG. R	0.535	0.13
1069	OLF. R-PAL. R	0.535	0.14
1070	OLF. R-STG. R	0.535	0.13
1071	SFGmed. R-PAL. L	0.535	0.119
1072	REC. R-CUN. R	0.535	0.114
1073	REC. R-TPOmid. R	0.535	0.109
1074	INS. R-PHG. R	0.535	0.115
1075	INS. R-CUN. L	0.535	0.093
1076	ACG. R-PHG. R	0.535	0.151
1077	ACG. R-ITG. L	0.535	0.128
1078	DCG. R-HIP. R	0.535	0.123
1079	HIP. L-SOG. R	0.535	0.119
1080	PHG. L-IPL. L	0.535	0.134
1081	PHG. L-PUT. R	0.535	0.146
1082	AMYG. L-HES. L	0.535	0.15
1083	AMYG. L-HES. R	0.535	0.144
1084	AMYG. L-STG. R	0.535	0.141
1085	CUN. L-PCL. L	0.535	0.118
1086	CUN. L-PCL. R	0.535	0.12
1087	CUN. L-PAL. L	0.535	0.14
1088	CUN. L-STG. R	0.535	0.11
1089	LING. L-TPOmid. R	0.535	0.108
1090	SOG. R-PCUN. L	0.535	0.129
1091	SOG. R-PCL. L	0.535	0.13
1092	MOG. R-PUT. R	0.535	0.122
1093	FFG. R-SMG. L	0.535	0.148
1094	PoCG. R-CAU. R	0.535	0.138
1095	IPL. R-ITG. L	0.535	0.124
1096	PCUN. L-TPOsup. L	0.535	0.11
1097	PCUN. R-THA. L	0.535	0.12
1098	PCL. L-ITG. L	0.535	0.117
1099	CAU. R-PUT. L	0.535	0.163
1100	PUT. R-ITG. R	0.535	0.115
1101	THA. R-STG. R	0.535	0.12
1102	PreCG. R-SFGmed. L	0.534	0.139
1103	SFGdor. L-DCG. L	0.534	0.13
1104	SFGdor. R-IFGoperc. L	0.534	0.153
1105	SFGdor. R-PHG. L	0.534	0.123
1106	SFGdor. R-THA. R	0.534	0.122
1107	SFGdor. R-TPOmid. L	0.534	0.13
1108	ORBsup. L-PoCG. L	0.534	0.159
1109	ORBsup. L-IPL. L	0.534	0.117
1110	ORBsup. L-STG. R	0.534	0.129
1111	ORBmid. L-ORBinf. R	0.534	0.127
1112	ORBmid. L-PAL. L	0.534	0.116
1113	ORBmid. R-OLF. R	0.534	0.142
1114	ORBmid. R-PHG. L	0.534	0.094
1115	ORBmid. R-PCUN. R	0.534	0.103
1116	IFGoperc. L-REC. R	0.534	0.125
1117	IFGoperc. L-HIP. L	0.534	0.125
1118	IFGoperc. L-PUT. L	0.534	0.152
1119	IFGoperc. R-ROL. L	0.534	0.119
1120	IFGtriang. L-THA. L	0.534	0.115
1121	IFGtriang. R-MTG. R	0.534	0.137
1122	ORBinf. L-PCL. R	0.534	0.138
1123	ORBinf. R-HES. L	0.534	0.117
1124	SMA. L-REC. L	0.534	0.117
1125	SMA. L-THA. R	0.534	0.13
1126	SMA. L-TPOmid. L	0.534	0.102
1127	OLF. L-INS. L	0.534	0.127
1128	OLF. L-HIP. L	0.534	0.132
1129	SFGmed. L-FFG. R	0.534	0.136
1130	SFGmed. L-PCL. L	0.534	0.098
1131	REC. L-PAL. L	0.534	0.102
1132	REC. L-MTG. R	0.534	0.119
1133	REC. R-IOG. R	0.534	0.115
1134	REC. R-TPOsup. L	0.534	0.126
1135	ACG. L-CAL. L	0.534	0.142
1136	ACG. R-THA. R	0.534	0.153
1137	PCG. L-MTG. R	0.534	0.122
1138	HIP. L-SPG. L	0.534	0.132
1139	HIP. R-LING. L	0.534	0.146
1140	PHG. L-IOG. L	0.534	0.114
1141	PHG. R-AMYG. L	0.534	0.13
1142	PHG. R-PCL. L	0.534	0.135
1143	CAL. L-HES. R	0.534	0.097
1144	CAL. R-HES. L	0.534	0.13
1145	IOG. L-CAU. L	0.534	0.114
1146	IOG. R-HES. R	0.534	0.128
1147	FFG. L-THA. R	0.534	0.143
1148	FFG. R-TPOmid. R	0.534	0.13
1149	SPG. L-HES. R	0.534	0.115
1150	SPG. R-THA. R	0.534	0.127
1151	IPL. L-PUT. R	0.534	0.112
1152	IPL. R-PUT. L	0.534	0.114
1153	IPL. R-TPOsup. R	0.534	0.124
1154	ANG. L-PAL. R	0.534	0.124
1155	PCL. L-CAU. R	0.534	0.138
1156	PCL. L-PAL. L	0.534	0.148
1157	PCL. R-HES. R	0.534	0.148
1158	PCL. R-MTG. R	0.534	0.137
1159	PCL. R-ITG. L	0.534	0.109
1160	PUT. R-ITG. L	0.534	0.129
1161	THA. R-ITG. R	0.534	0.118
1162	TPOsup. R-ITG. R	0.534	0.137
1163	TPOmid. R-ITG. L	0.534	0.136
1164	PreCG. L-ORBsup. R	0.533	0.142
1165	PreCG. L-ORBmid. R	0.533	0.114
1166	PreCG. L-FFG. R	0.533	0.116
1167	SFGdor. R-HIP. R	0.533	0.161
1168	SFGdor. R-HES. R	0.533	0.115
1169	ORBsup. L-OLF. L	0.533	0.141
1170	ORBsup. L-CAU. L	0.533	0.139
1171	ORBsup. L-TPOmid. R	0.533	0.125
1172	ORBsup. R-IFGtriang. L	0.533	0.134
1173	ORBsup. R-HES. L	0.533	0.12
1174	MFG. L-PHG. L	0.533	0.108
1175	MFG. L-TPOsup. L	0.533	0.119
1176	MFG. R-TPOsup. L	0.533	0.138
1177	ORBmid. L-TPOsup. L	0.533	0.133
1178	ORBmid. R-STG. L	0.533	0.129
1179	IFGoperc. L-TPOmid. R	0.533	0.136
1180	IFGoperc. R-ORBsupmed. L	0.533	0.155
1181	IFGoperc. R-FFG. L	0.533	0.151
1182	IFGtriang. L-THA. R	0.533	0.121
1183	IFGtriang. R-PAL. L	0.533	0.118
1184	ORBinf. L-SMG. R	0.533	0.124
1185	ORBinf. L-HES. L	0.533	0.123
1186	ORBinf. R-AMYG. R	0.533	0.123
1187	ORBinf. R-THA. L	0.533	0.122
1188	ROL. L-REC. R	0.533	0.122
1189	ROL. L-CAL. L	0.533	0.144
1190	SMA. L-PHG. R	0.533	0.117
1191	SMA. L-AMYG. L	0.533	0.117
1192	SMA. L-PCUN. L	0.533	0.129
1193	SMA. R-HES. R	0.533	0.134
1194	OLF. L-HIP. R	0.533	0.114
1195	OLF. L-PHG. R	0.533	0.121
1196	OLF. R-SPG. R	0.533	0.124
1197	OLF. R-HES. R	0.533	0.11
1198	SFGmed. L-MOG. R	0.533	0.122
1199	SFGmed. R-REC. L	0.533	0.14
1200	REC. L-INS. R	0.533	0.137
1201	REC. L-CUN. L	0.533	0.102
1202	REC. L-SOG. R	0.533	0.106
1203	REC. L-PoCG. R	0.533	0.129
1204	REC. L-TPOmid. R	0.533	0.135
1205	REC. R-MOG. R	0.533	0.121
1206	INS. L-THA. L	0.533	0.119
1207	INS. R-IPL. R	0.533	0.119
1208	ACG. L-IOG. R	0.533	0.117
1209	ACG. R-HES. R	0.533	0.128
1210	ACG. R-ITG. R	0.533	0.122
1211	DCG. L-AMYG. L	0.533	0.124
1212	DCG. L-PCUN. R	0.533	0.132
1213	PCG. L-HIP. L	0.533	0.127
1214	PCG. L-PUT. R	0.533	0.15
1215	HIP. R-PCL. R	0.533	0.139
1216	PHG. L-IPL. R	0.533	0.124
1217	PHG. L-HES. R	0.533	0.113
1218	PHG. R-CAU. R	0.533	0.13
1219	AMYG. R-SOG. R	0.533	0.122
1220	AMYG. R-HES. L	0.533	0.134
1221	CAL. L-ITG. R	0.533	0.131
1222	CAL. R-CAU. R	0.533	0.141
1223	CAL. R-TPOmid. R	0.533	0.113
1224	LING. R-THA. R	0.533	0.128
1225	LING. R-TPOmid. R	0.533	0.113
1226	IOG. R-MTG. R	0.533	0.148
1227	FFG. L-SMG. L	0.533	0.136
1228	FFG. R-PUT. L	0.533	0.118
1229	FFG. R-HES. L	0.533	0.136
1230	IPL. L-PAL. R	0.533	0.109
1231	IPL. L-TPOsup. L	0.533	0.123
1232	IPL. R-STG. R	0.533	0.11
1233	SMG. L-THA. R	0.533	0.111
1234	PCL. L-MTG. L	0.533	0.133
1235	PreCG. R-HIP. L	0.532	0.112
1236	PreCG. R-IPL. R	0.532	0.12
1237	ORBsup. L-CUN. L	0.532	0.131
1238	ORBsup. R-MFG. L	0.532	0.122
1239	ORBsup. R-ACG. L	0.532	0.14
1240	ORBmid. L-CUN. L	0.532	0.112
1241	ORBmid. L-PAL. R	0.532	0.119
1242	ORBmid. R-ACG. L	0.532	0.123
1243	IFGoperc. L-FFG. R	0.532	0.119
1244	IFGoperc. L-PAL. L	0.532	0.131
1245	IFGtriang. R-CUN. L	0.532	0.112
1246	IFGtriang. R-MTG. L	0.532	0.108
1247	ORBinf. R-CUN. L	0.532	0.132
1248	ROL. L-OLF. R	0.532	0.114
1249	ROL. R-REC. L	0.532	0.143
1250	SMA. L-ORBsupmed. L	0.532	0.134
1251	OLF. R-IOG. L	0.532	0.149
1252	SFGmed. L-SOG. R	0.532	0.135
1253	SFGmed. R-PHG. L	0.532	0.102
1254	SFGmed. R-PAL. R	0.532	0.127
1255	SFGmed. R-THA. L	0.532	0.131
1256	ORBsupmed. R-SPG. R	0.532	0.108
1257	REC. L-TPOsup. L	0.532	0.116
1258	REC. R-ANG. R	0.532	0.143
1259	REC. R-TPOmid. L	0.532	0.126
1260	INS. L-CUN. L	0.532	0.11
1261	INS. R-ITG. L	0.532	0.151
1262	ACG. L-HIP. R	0.532	0.127
1263	PCG. L-SPG. R	0.532	0.117
1264	PCG. R-PUT. L	0.532	0.126
1265	PCG. R-TPOmid. R	0.532	0.121
1266	HIP. L-SMG. L	0.532	0.116
1267	HIP. L-TPOmid. L	0.532	0.128
1268	HIP. R-STG. L	0.532	0.126
1269	PHG. L-CAL. R	0.532	0.098
1270	AMYG. L-FFG. L	0.532	0.131
1271	AMYG. L-SPG. L	0.532	0.13
1272	CAL. R-ITG. R	0.532	0.139
1273	CUN. R-PUT. R	0.532	0.125
1274	SOG. L-TPOsup. R	0.532	0.135
1275	MOG. L-THA. L	0.532	0.126
1276	IOG. R-PCUN. L	0.532	0.124
1277	FFG. L-PCL. L	0.532	0.117
1278	FFG. L-ITG. L	0.532	0.133
1279	PoCG. L-STG. R	0.532	0.14
1280	IPL. R-PAL. L	0.532	0.136
1281	SMG. L-PAL. L	0.532	0.146
1282	SMG. L-TPOmid. L	0.532	0.123
1283	SMG. R-HES. L	0.532	0.128
1284	ANG. L-PUT. L	0.532	0.113
1285	PCL. L-STG. R	0.532	0.111
1286	CAU. L-PUT. L	0.532	0.172
1287	CAU. L-THA. L	0.532	0.133
1288	TPOsup. L-ITG. L	0.532	0.142
1289	PreCG. R-IFGoperc. R	0.531	0.114
1290	PreCG. R-REC. R	0.531	0.139
1291	PreCG. R-SPG. R	0.531	0.153
1292	PreCG. R-CAU. R	0.531	0.131
1293	PreCG. R-PUT. R	0.531	0.127
1294	SFGdor. L-HES. R	0.531	0.126
1295	ORBsup. L-OLF. R	0.531	0.137
1296	ORBsup. L-ANG. R	0.531	0.113
1297	MFG. R-TPOmid. R	0.531	0.115
1298	ORBmid. L-INS. L	0.531	0.134
1299	ORBmid. L-PHG. L	0.531	0.116
1300	ORBmid. R-PCG. L	0.531	0.105
1301	IFGoperc. L-ORBsupmed. R	0.531	0.16
1302	IFGtriang. L-HES. R	0.531	0.103
1303	IFGtriang. R-ACG. L	0.531	0.141
1304	SMA. R-AMYG. R	0.531	0.139
1305	SMA. R-MTG. R	0.531	0.13
1306	OLF. R-THA. L	0.531	0.112
1307	OLF. R-MTG. R	0.531	0.129
1308	SFGmed. L-THA. L	0.531	0.117
1309	SFGmed. R-INS. L	0.531	0.107
1310	SFGmed. R-PHG. R	0.531	0.125
1311	ORBsupmed. L-SMG. L	0.531	0.13
1312	ORBsupmed. R-FFG. R	0.531	0.117
1313	REC. L-PHG. L	0.531	0.121
1314	REC. L-CUN. R	0.531	0.111
1315	ACG. R-HIP. L	0.531	0.113
1316	ACG. R-CAU. L	0.531	0.145
1317	DCG. L-ITG. R	0.531	0.113
1318	DCG. R-MTG. R	0.531	0.121
1319	PCG. L-HIP. R	0.531	0.117
1320	PCG. L-THA. R	0.531	0.143
1321	HIP. R-PHG. L	0.531	0.146
1322	HIP. R-SPG. L	0.531	0.12
1323	HIP. R-CAU. R	0.531	0.116
1324	HIP. R-THA. R	0.531	0.14
1325	PHG. L-SPG. R	0.531	0.134
1326	PHG. R-ITG. R	0.531	0.102
1327	AMYG. R-ITG. L	0.531	0.106
1328	LING. L-MTG. R	0.531	0.148
1329	MOG. L-IPL. L	0.531	0.118
1330	IOG. L-PUT. L	0.531	0.118
1331	IOG. L-HES. R	0.531	0.118
1332	IOG. R-TPOsup. L	0.531	0.111
1333	PoCG. L-TPOsup. L	0.531	0.139
1334	IPL. L-TPOmid. R	0.531	0.136
1335	SMG. L-PAL. R	0.531	0.123
1336	ANG. R-PAL. L	0.531	0.119
1337	PCUN. R-ITG. R	0.531	0.124
1338	PCL. L-CAU. L	0.531	0.113
1339	CAU. R-PAL. R	0.531	0.154
1340	PUT. L-TPOmid. L	0.531	0.113
1341	PAL. L-TPOsup. R	0.531	0.146
1342	THA. L-HES. L	0.531	0.136
1343	PreCG. L-HIP. L	0.53	0.126
1344	PreCG. L-ITG. L	0.53	0.096
1345	PreCG. R-TPOsup. R	0.53	0.123
1346	SFGdor. R-CAU. L	0.53	0.123
1347	ORBsup. L-ROL. L	0.53	0.134
1348	ORBsup. L-SMA. R	0.53	0.114
1349	ORBsup. L-PCG. L	0.53	0.136
1350	ORBsup. R-TPOmid. R	0.53	0.133
1351	MFG. L-HIP. R	0.53	0.137
1352	ORBmid. L-PUT. R	0.53	0.122
1353	ORBmid. R-OLF. L	0.53	0.127
1354	ORBmid. R-DCG. L	0.53	0.133
1355	ORBmid. R-TPOmid. R	0.53	0.118
1356	IFGoperc. R-OLF. R	0.53	0.112
1357	IFGoperc. R-DCG. L	0.53	0.118
1358	IFGoperc. R-PHG. L	0.53	0.134
1359	IFGoperc. R-PCUN. R	0.53	0.131
1360	IFGoperc. R-PAL. L	0.53	0.131
1361	IFGoperc. R-TPOmid. R	0.53	0.12
1362	IFGtriang. R-SOG. L	0.53	0.135
1363	ORBinf. L-ORBsupmed. L	0.53	0.141
1364	ORBinf. R-ORBsupmed. L	0.53	0.121
1365	ROL. R-ORBsupmed. L	0.53	0.136
1366	SMA. L-IPL. L	0.53	0.117
1367	OLF. L-PUT. L	0.53	0.149
1368	OLF. R-IPL. L	0.53	0.111
1369	SFGmed. R-IOG. L	0.53	0.117
1370	SFGmed. R-FFG. L	0.53	0.134
1371	SFGmed. R-PCL. R	0.53	0.131
1372	ORBsupmed. L-INS. R	0.53	0.127
1373	ORBsupmed. R-DCG. L	0.53	0.122
1374	ORBsupmed. R-FFG. L	0.53	0.114
1375	ORBsupmed. R-SMG. L	0.53	0.131
1376	ORBsupmed. R-ANG. R	0.53	0.109
1377	REC. L-PCG. R	0.53	0.126
1378	REC. L-SMG. R	0.53	0.127
1379	REC. R-IPL. L	0.53	0.128
1380	REC. R-IPL. R	0.53	0.115
1381	INS. R-PCUN. L	0.53	0.148
1382	ACG. R-THA. L	0.53	0.13
1383	PCG. R-ITG. R	0.53	0.123
1384	HIP. R-CAU. L	0.53	0.105
1385	HIP. R-PAL. L	0.53	0.148
1386	PHG. R-SMG. R	0.53	0.111
1387	AMYG. R-PoCG. R	0.53	0.134
1388	CAL. L-MTG. L	0.53	0.121
1389	CUN. L-PCUN. R	0.53	0.135
1390	SOG. R-THA. R	0.53	0.125
1391	MOG. R-MTG. L	0.53	0.129
1392	IPL. R-CAU. L	0.53	0.12
1393	IPL. R-PAL. R	0.53	0.131
1394	SMG. R-CAU. L	0.53	0.127
1395	PCUN. L-PUT. L	0.53	0.141
1396	PCUN. R-TPOsup. L	0.53	0.144
1397	PCL. R-PAL. L	0.53	0.135
1398	PUT. L-ITG. L	0.53	0.136
1399	PUT. R-MTG. L	0.53	0.122
1400	PreCG. L-THA. L	0.529	0.135
1401	SFGdor. L-STG. R	0.529	0.139
1402	SFGdor. R-PAL. R	0.529	0.128
1403	ORBsup. L-MFG. R	0.529	0.12
1404	ORBsup. L-IFGtriang. R	0.529	0.145
1405	ORBsup. L-ACG. R	0.529	0.107
1406	ORBsup. L-SOG. L	0.529	0.136
1407	ORBsup. R-CUN. L	0.529	0.118
1408	ORBsup. R-LING. R	0.529	0.145
1409	ORBsup. R-MOG. R	0.529	0.131
1410	MFG. R-TPOmid. L	0.529	0.148
1411	IFGoperc. L-PHG. R	0.529	0.108
1412	IFGoperc. L-CUN. L	0.529	0.108
1413	IFGoperc. L-MOG. L	0.529	0.132
1414	IFGtriang. R-PUT. L	0.529	0.13
1415	ORBinf. R-PCG. L	0.529	0.12
1416	ORBinf. R-PCL. R	0.529	0.126
1417	ORBinf. R-PUT. R	0.529	0.111
1418	SMA. R-ITG. R	0.529	0.116
1419	OLF. R-STG. L	0.529	0.14
1420	SFGmed. L-INS. L	0.529	0.096
1421	SFGmed. R-STG. R	0.529	0.132
1422	ORBsupmed. L-PCL. R	0.529	0.116
1423	ORBsupmed. R-LING. R	0.529	0.122
1424	REC. R-INS. L	0.529	0.12
1425	INS. L-LING. L	0.529	0.119
1426	INS. R-LING. R	0.529	0.12
1427	ACG. R-PCL. R	0.529	0.143
1428	ACG. R-CAU. R	0.529	0.145
1429	ACG. R-TPOmid. L	0.529	0.118
1430	DCG. L-MTG. L	0.529	0.112
1431	HIP. L-MOG. L	0.529	0.125
1432	HIP. L-SPG. R	0.529	0.134
1433	HIP. L-TPOsup. L	0.529	0.128
1434	HIP. L-MTG. R	0.529	0.098
1435	HIP. L-ITG. R	0.529	0.124
1436	PHG. L-PCL. L	0.529	0.131
1437	PHG. R-SPG. R	0.529	0.115
1438	AMYG. L-LING. L	0.529	0.133
1439	AMYG. R-LING. R	0.529	0.123
1440	AMYG. R-PUT. L	0.529	0.139
1441	AMYG. R-STG. R	0.529	0.114
1442	AMYG. R-TPOmid. L	0.529	0.115
1443	CAL. L-PCUN. L	0.529	0.121
1444	CAL. L-PCL. R	0.529	0.141
1445	CAL. L-CAU. L	0.529	0.113
1446	CAL. L-STG. R	0.529	0.11
1447	CAL. R-HES. R	0.529	0.105
1448	LING. R-THA. L	0.529	0.119
1449	SOG. L-HES. R	0.529	0.116
1450	MOG. L-PCL. L	0.529	0.133
1451	MOG. R-THA. L	0.529	0.122
1452	FFG. L-TPOmid. L	0.529	0.114
1453	PoCG. R-TPOmid. L	0.529	0.142
1454	SPG. R-HES. R	0.529	0.129
1455	IPL. R-TPOsup. L	0.529	0.133
1456	SMG. R-PUT. L	0.529	0.119
1457	PCL. L-TPOsup. R	0.529	0.134
1458	TPOsup. R-MTG. R	0.529	0.133
1459	ORBsup. L-LING. R	0.528	0.153
1460	ORBsup. L-THA. R	0.528	0.125
1461	ORBsup. R-ORBinf. L	0.528	0.134
1462	MFG. R-PUT. R	0.528	0.133
1463	ORBmid. L-HIP. L	0.528	0.131
1464	ORBmid. L-HES. R	0.528	0.134
1465	ORBmid. R-IOG. R	0.528	0.137
1466	ORBmid. R-PUT. R	0.528	0.136
1467	ORBmid. R-HES. R	0.528	0.124
1468	IFGoperc. L-OLF. L	0.528	0.127
1469	IFGoperc. L-FFG. L	0.528	0.132
1470	IFGtriang. L-STG. R	0.528	0.122
1471	IFGtriang. L-ITG. R	0.528	0.15
1472	IFGtriang. R-PCG. R	0.528	0.131
1473	IFGtriang. R-ITG. L	0.528	0.105
1474	ORBinf. L-PAL. R	0.528	0.123
1475	ORBinf. R-REC. R	0.528	0.103
1476	ORBinf. R-TPOsup. L	0.528	0.145
1477	SMA. R-OLF. L	0.528	0.113
1478	SMA. R-SFGmed. L	0.528	0.129
1479	SMA. R-AMYG. L	0.528	0.125
1480	SMA. R-THA. R	0.528	0.137
1481	OLF. L-TPOsup. R	0.528	0.118
1482	OLF. R-LING. R	0.528	0.117
1483	OLF. R-ANG. L	0.528	0.115
1484	SFGmed. R-HIP. L	0.528	0.113
1485	REC. R-INS. R	0.528	0.106
1486	INS. L-PAL. L	0.528	0.119
1487	INS. R-CUN. R	0.528	0.124
1488	INS. R-PoCG. R	0.528	0.136
1489	ACG. L-PUT. R	0.528	0.156
1490	ACG. R-HES. L	0.528	0.13
1491	ACG. R-TPOmid. R	0.528	0.129
1492	DCG. L-PCL. R	0.528	0.132
1493	DCG. R-SMG. L	0.528	0.121
1494	PCG. L-CUN. L	0.528	0.126
1495	PCG. L-FFG. L	0.528	0.135
1496	PCG. L-SPG. L	0.528	0.105
1497	PCG. L-TPOsup. L	0.528	0.138
1498	PHG. R-ANG. L	0.528	0.101
1499	PHG. R-ANG. R	0.528	0.114
1500	AMYG. L-SOG. L	0.528	0.111
1501	AMYG. R-SPG. R	0.528	0.136
1502	SOG. R-TPOsup. R	0.528	0.121
1503	MOG. L-PCUN. L	0.528	0.133
1504	MOG. R-THA. R	0.528	0.126
1505	IOG. L-SMG. R	0.528	0.122
1506	IOG. R-ITG. R	0.528	0.136
1507	FFG. L-ANG. R	0.528	0.12
1508	FFG. R-STG. R	0.528	0.133
1509	PoCG. L-SPG. R	0.528	0.138
1510	SPG. L-STG. L	0.528	0.115
1511	IPL. L-THA. R	0.528	0.119
1512	IPL. R-THA. R	0.528	0.106
1513	ANG. L-PCL. L	0.528	0.116
1514	CAU. L-PUT. R	0.528	0.138
1515	PUT. L-MTG. R	0.528	0.119
1516	STG. L-TPOmid. R	0.528	0.108
1517	STG. R-ITG. L	0.528	0.14
1518	SFGdor. L-PHG. L	0.527	0.11
1519	SFGdor. R-IPL. L	0.527	0.102
1520	SFGdor. R-ITG. L	0.527	0.126
1521	ORBsup. L-PAL. R	0.527	0.116
1522	ORBsup. R-SFGmed. L	0.527	0.128
1523	MFG. L-PUT. L	0.527	0.128
1524	ORBmid. L-SMA. L	0.527	0.118
1525	ORBmid. L-DCG. L	0.527	0.128
1526	ORBmid. L-THA. R	0.527	0.137
1527	ORBmid. R-HIP. R	0.527	0.121
1528	ORBmid. R-FFG. R	0.527	0.121
1529	ORBmid. R-HES. L	0.527	0.104
1530	ORBmid. R-TPOmid. L	0.527	0.132
1531	IFGoperc. L-LING. R	0.527	0.148
1532	IFGoperc. R-PCG. L	0.527	0.129
1533	ROL. L-CUN. L	0.527	0.118
1534	ROL. R-ACG. L	0.527	0.108
1535	ROL. R-IPL. R	0.527	0.112
1536	ROL. R-THA. L	0.527	0.125
1537	SMA. R-TPOmid. L	0.527	0.13
1538	OLF. R-REC. L	0.527	0.149
1539	SFGmed. L-PCG. R	0.527	0.123
1540	SFGmed. R-TPOsup. R	0.527	0.121
1541	ORBsupmed. R-DCG. R	0.527	0.119
1542	ORBsupmed. R-PCUN. L	0.527	0.123
1543	REC. L-PoCG. L	0.527	0.128
1544	REC. R-LING. R	0.527	0.133
1545	ACG. L-CAU. L	0.527	0.135
1546	ACG. L-PUT. L	0.527	0.152
1547	ACG. L-TPOsup. L	0.527	0.147
1548	ACG. L-TPOmid. L	0.527	0.136
1549	ACG. R-TPOsup. R	0.527	0.113
1550	DCG. L-IPL. R	0.527	0.135
1551	DCG. R-TPOsup. R	0.527	0.134
1552	PCG. L-PAL. R	0.527	0.117
1553	HIP. L-ANG. R	0.527	0.142
1554	PHG. R-TPOsup. L	0.527	0.118
1555	CAL. L-THA. L	0.527	0.135
1556	CUN. L-PoCG. L	0.527	0.126
1557	CUN. R-PUT. L	0.527	0.133
1558	CUN. R-PAL. L	0.527	0.14
1559	LING. L-PCL. R	0.527	0.131
1560	LING. R-PCL. L	0.527	0.105
1561	LING. R-HES. L	0.527	0.118
1562	MOG. L-PCL. R	0.527	0.124
1563	MOG. L-THA. R	0.527	0.138
1564	IOG. R-PUT. R	0.527	0.121
1565	FFG. R-PAL. R	0.527	0.129
1566	FFG. R-TPOsup. R	0.527	0.12
1567	IPL. L-TPOmid. L	0.527	0.114
1568	SMG. R-THA. L	0.527	0.132
1569	ANG. L-MTG. L	0.527	0.134
1570	ANG. R-TPOmid. L	0.527	0.139
1571	PCUN. L-CAU. L	0.527	0.121
1572	PCL. R-STG. R	0.527	0.14
1573	PCL. R-TPOsup. L	0.527	0.105
1574	PCL. R-TPOmid. L	0.527	0.134
1575	CAU. R-MTG. R	0.527	0.113
1576	PUT. L-MTG. L	0.527	0.117
1577	PUT. R-MTG. R	0.527	0.124
1578	TPOsup. L-TPOmid. R	0.527	0.139
1579	PreCG. L-ORBinf. R	0.526	0.117
1580	SFGdor. L-PCG. R	0.526	0.126
1581	ORBsup. L-IFGtriang. L	0.526	0.149
1582	ORBsup. L-PAL. L	0.526	0.115
1583	ORBsup. R-ANG. L	0.526	0.144
1584	ORBsup. R-MTG. L	0.526	0.111
1585	MFG. L-HIP. L	0.526	0.119
1586	MFG. R-PUT. L	0.526	0.114
1587	MFG. R-TPOsup. R	0.526	0.13
1588	ORBmid. L-IFGtriang. R	0.526	0.131
1589	ORBmid. L-TPOmid. R	0.526	0.135
1590	ORBmid. R-ROL. R	0.526	0.12
1591	IFGoperc. L-SPG. L	0.526	0.136
1592	IFGoperc. L-THA. L	0.526	0.122
1593	IFGoperc. R-SFGmed. R	0.526	0.126
1594	IFGoperc. R-PoCG. L	0.526	0.124
1595	IFGtriang. R-DCG. L	0.526	0.115
1596	IFGtriang. R-CUN. R	0.526	0.126
1597	ORBinf. L-REC. R	0.526	0.124
1598	ORBinf. L-SMG. L	0.526	0.1
1599	ORBinf. R-PCG. R	0.526	0.11
1600	SMA. R-ORBsupmed. L	0.526	0.113
1601	OLF. R-TPOmid. R	0.526	0.111
1602	SFGmed. L-DCG. L	0.526	0.139
1603	ORBsupmed. L-PCG. R	0.526	0.133
1604	ORBsupmed. L-SPG. R	0.526	0.131
1605	ORBsupmed. L-MTG. R	0.526	0.113
1606	ORBsupmed. L-ITG. R	0.526	0.106
1607	ORBsupmed. R-PCG. R	0.526	0.137
1608	ORBsupmed. R-SPG. L	0.526	0.119
1609	INS. L-CAL. L	0.526	0.151
1610	INS. L-PCL. L	0.526	0.111
1611	ACG. L-IPL. R	0.526	0.128
1612	ACG. L-THA. L	0.526	0.122
1613	DCG. L-IPL. L	0.526	0.11
1614	DCG. L-CAU. L	0.526	0.142
1615	DCG. R-AMYG. R	0.526	0.123
1616	DCG. R-PCL. R	0.526	0.133
1617	DCG. R-STG. R	0.526	0.135
1618	PCG. L-SOG. R	0.526	0.111
1619	PCG. R-FFG. R	0.526	0.136
1620	HIP. L-ANG. L	0.526	0.124
1621	HIP. L-HES. L	0.526	0.101
1622	PHG. L-ANG. L	0.526	0.123
1623	PHG. R-IPL. L	0.526	0.13
1624	PHG. R-PAL. L	0.526	0.113
1625	CAL. L-PUT. R	0.526	0.102
1626	CAL. R-SPG. L	0.526	0.118
1627	CUN. R-THA. L	0.526	0.149
1628	LING. R-STG. R	0.526	0.115
1629	SOG. L-MTG. L	0.526	0.116
1630	MOG. R-TPOsup. R	0.526	0.105
1631	FFG. L-SMG. R	0.526	0.126
1632	FFG. L-HES. L	0.526	0.105
1633	SPG. L-PCUN. R	0.526	0.126
1634	SMG. R-PCL. R	0.526	0.115
1635	ANG. L-TPOsup. L	0.526	0.128
1636	PCUN. L-TPOmid. L	0.526	0.141
1637	PCUN. L-TPOmid. R	0.526	0.113
1638	PUT. L-TPOsup. R	0.526	0.125
1639	PAL. L-ITG. L	0.526	0.138
1640	PAL. R-ITG. L	0.526	0.121
1641	STG. L-ITG. R	0.526	0.144
1642	PreCG. L-SFGdor. L	0.525	0.118
1643	PreCG. L-SPG. L	0.525	0.119
1644	PreCG. L-TPOsup. L	0.525	0.137
1645	PreCG. L-TPOsup. R	0.525	0.114
1646	PreCG. R-MTG. R	0.525	0.104
1647	SFGdor. L-HIP. L	0.525	0.098
1648	SFGdor. L-ITG. R	0.525	0.111
1649	SFGdor. R-ITG. R	0.525	0.121
1650	ORBsup. L-MOG. L	0.525	0.113
1651	ORBsup. L-FFG. L	0.525	0.138
1652	ORBsup. L-SMG. R	0.525	0.128
1653	ORBsup. R-ROL. R	0.525	0.117
1654	ORBsup. R-CUN. R	0.525	0.117
1655	MFG. L-THA. R	0.525	0.127
1656	MFG. R-ITG. L	0.525	0.115
1657	ORBmid. L-INS. R	0.525	0.106
1658	ORBmid. L-ACG. R	0.525	0.12
1659	ORBmid. L-CUN. R	0.525	0.124
1660	ORBmid. L-ITG. R	0.525	0.115
1661	ORBmid. R-CUN. L	0.525	0.119
1662	IFGoperc. L-THA. R	0.525	0.116
1663	IFGoperc. R-PoCG. R	0.525	0.097
1664	IFGtriang. L-REC. L	0.525	0.163
1665	IFGtriang. L-CAL. L	0.525	0.133
1666	IFGtriang. R-OLF. R	0.525	0.122
1667	ORBinf. L-PCG. L	0.525	0.126
1668	ORBinf. R-PUT. L	0.525	0.11
1669	ROL. L-ORBsupmed. R	0.525	0.124
1670	ROL. L-THA. R	0.525	0.128
1671	SMA. R-PCG. L	0.525	0.121
1672	SMA. R-PCG. R	0.525	0.123
1673	SMA. R-PAL. R	0.525	0.141
1674	SMA. R-THA. L	0.525	0.139
1675	OLF. L-PAL. R	0.525	0.119
1676	SFGmed. L-INS. R	0.525	0.103
1677	SFGmed. L-THA. R	0.525	0.106
1678	SFGmed. R-AMYG. R	0.525	0.129
1679	SFGmed. R-THA. R	0.525	0.129
1680	ORBsupmed. L-SOG. R	0.525	0.138
1681	ORBsupmed. L-IOG. R	0.525	0.118
1682	REC. L-MOG. R	0.525	0.104
1683	REC. R-ACG. R	0.525	0.145
1684	ACG. L-ITG. R	0.525	0.107
1685	ACG. R-PHG. L	0.525	0.127
1686	DCG. L-HIP. R	0.525	0.139
1687	DCG. R-PHG. R	0.525	0.126
1688	DCG. R-MTG. L	0.525	0.115
1689	PCG. L-CUN. R	0.525	0.102
1690	PCG. L-PUT. L	0.525	0.132
1691	PCG. R-PCL. L	0.525	0.131
1692	AMYG. L-IOG. R	0.525	0.118
1693	CAL. R-PCUN. L	0.525	0.127
1694	LING. L-CAU. R	0.525	0.134
1695	SOG. L-PUT. R	0.525	0.14
1696	SOG. L-PAL. L	0.525	0.128
1697	MOG. L-PoCG. L	0.525	0.137
1698	MOG. L-STG. R	0.525	0.121
1699	IOG. L-PUT. R	0.525	0.125
1700	IOG. R-SMG. R	0.525	0.12
1701	PoCG. R-SMG. L	0.525	0.116
1702	SPG. R-THA. L	0.525	0.123
1703	ANG. L-PUT. R	0.525	0.126
1704	PCL. L-THA. L	0.525	0.125
1705	CAU. L-MTG. R	0.525	0.137
1706	PreCG. L-ORBinf. L	0.524	0.107
1707	PreCG. L-OLF. L	0.524	0.125
1708	PreCG. R-SPG. L	0.524	0.132
1709	SFGdor. L-ROL. L	0.524	0.146
1710	SFGdor. L-STG. L	0.524	0.133
1711	SFGdor. R-OLF. L	0.524	0.111
1712	MFG. L-ORBsupmed. R	0.524	0.121
1713	MFG. L-CAU. L	0.524	0.137
1714	ORBmid. L-ACG. L	0.524	0.118
1715	ORBmid. L-DCG. R	0.524	0.118
1716	ORBmid. L-PCG. L	0.524	0.119
1717	ORBmid. L-PCL. L	0.524	0.12
1718	IFGoperc. L-OLF. R	0.524	0.134
1719	IFGoperc. L-IOG. L	0.524	0.108
1720	IFGoperc. L-IOG. R	0.524	0.143
1721	IFGoperc. R-SFGmed. L	0.524	0.13
1722	IFGoperc. R-ANG. R	0.524	0.101
1723	IFGtriang. R-ANG. L	0.524	0.143
1724	IFGtriang. R-ITG. R	0.524	0.134
1725	ORBinf. L-DCG. L	0.524	0.127
1726	ORBinf. L-CAL. R	0.524	0.138
1727	ORBinf. L-LING. R	0.524	0.139
1728	ORBinf. R-CUN. R	0.524	0.133
1729	ORBinf. R-CAU. R	0.524	0.122
1730	ROL. L-SFGmed. R	0.524	0.14
1731	ROL. L-CAL. R	0.524	0.121
1732	ROL. L-PCL. R	0.524	0.144
1733	SMA. L-MTG. L	0.524	0.114
1734	SMA. R-PAL. L	0.524	0.144
1735	SMA. R-HES. L	0.524	0.123
1736	OLF. R-CAL. R	0.524	0.145
1737	OLF. R-ANG. R	0.524	0.114
1738	SFGmed. L-PAL. R	0.524	0.123
1739	SFGmed. L-HES. R	0.524	0.111
1740	ORBsupmed. L-SOG. L	0.524	0.133
1741	ORBsupmed. L-SPG. L	0.524	0.132
1742	ORBsupmed. L-PCL. L	0.524	0.131
1743	ORBsupmed. R-CAL. L	0.524	0.124
1744	ORBsupmed. R-CAL. R	0.524	0.096
1745	ORBsupmed. R-SOG. R	0.524	0.124
1746	INS. L-MTG. R	0.524	0.106
1747	INS. R-HIP. L	0.524	0.132
1748	INS. R-FFG. R	0.524	0.128
1749	ACG. R-CUN. R	0.524	0.147
1750	DCG. R-AMYG. L	0.524	0.123
1751	DCG. R-STG. L	0.524	0.13
1752	PCG. R-PHG. R	0.524	0.108
1753	PCG. R-SMG. R	0.524	0.133
1754	PCG. R-TPOsup. L	0.524	0.135
1755	HIP. L-IOG. L	0.524	0.119
1756	HIP. R-CAL. R	0.524	0.113
1757	HIP. R-HES. L	0.524	0.095
1758	AMYG. L-PCL. R	0.524	0.119
1759	AMYG. L-TPOsup. L	0.524	0.138
1760	SOG. R-ITG. R	0.524	0.106
1761	MOG. L-TPOsup. R	0.524	0.137
1762	IOG. L-THA. L	0.524	0.117
1763	IOG. R-TPOsup. R	0.524	0.129
1764	PoCG. R-TPOsup. L	0.524	0.126
1765	IPL. R-PCUN. R	0.524	0.111
1766	SMG. L-THA. L	0.524	0.126
1767	ANG. L-THA. L	0.524	0.119
1768	PCUN. R-STG. R	0.524	0.118
1769	PreCG. L-SOG. R	0.523	0.11
1770	PreCG. L-SMG. L	0.523	0.16
1771	PreCG. L-CAU. R	0.523	0.125
1772	PreCG. R-PUT. L	0.523	0.135
1773	SFGdor. L-IFGoperc. R	0.523	0.094
1774	SFGdor. L-SMA. R	0.523	0.127
1775	SFGdor. L-ORBsupmed. R	0.523	0.137
1776	SFGdor. L-CAL. L	0.523	0.131
1777	SFGdor. R-REC. L	0.523	0.132
1778	ORBsup. L-ACG. L	0.523	0.143
1779	MFG. L-AMYG. L	0.523	0.117
1780	MFG. L-CUN. L	0.523	0.128
1781	MFG. L-TPOmid. R	0.523	0.128
1782	MFG. R-CAU. R	0.523	0.144
1783	ORBmid. L-SMA. R	0.523	0.118
1784	ORBmid. L-SMG. L	0.523	0.136
1785	ORBmid. R-ROL. L	0.523	0.144
1786	ORBmid. R-MOG. R	0.523	0.141
1787	ORBmid. R-SMG. L	0.523	0.113
1788	IFGoperc. R-ROL. R	0.523	0.123
1789	IFGtriang. L-TPOmid. L	0.523	0.11
1790	IFGtriang. L-TPOmid. R	0.523	0.117
1791	IFGtriang. R-FFG. R	0.523	0.106
1792	ORBinf. L-ROL. L	0.523	0.118
1793	ORBinf. L-SMA. R	0.523	0.129
1794	ORBinf. R-ORBsupmed. R	0.523	0.119
1795	ORBinf. R-ITG. L	0.523	0.113
1796	ROL. L-SOG. L	0.523	0.114
1797	ROL. L-FFG. L	0.523	0.127
1798	ROL. R-DCG. R	0.523	0.133
1799	ROL. R-THA. R	0.523	0.117
1800	SMA. R-SFGmed. R	0.523	0.128
1801	OLF. L-ANG. R	0.523	0.109
1802	SFGmed. L-TPOmid. R	0.523	0.149
1803	SFGmed. R-TPOmid. L	0.523	0.127
1804	ORBsupmed. L-PoCG. L	0.523	0.119
1805	REC. L-PCUN. L	0.523	0.124
1806	REC. L-PCUN. R	0.523	0.105
1807	REC. R-ITG. L	0.523	0.137
1808	INS. L-SOG. R	0.523	0.117
1809	INS. L-PoCG. R	0.523	0.123
1810	INS. L-TPOsup. R	0.523	0.124
1811	INS. R-SOG. L	0.523	0.11
1812	INS. R-THA. L	0.523	0.116
1813	HIP. L-HES. R	0.523	0.127
1814	PHG. L-MTG. L	0.523	0.108
1815	PHG. R-AMYG. R	0.523	0.155
1816	PHG. R-MOG. R	0.523	0.121
1817	PHG. R-PCUN. L	0.523	0.112
1818	AMYG. L-STG. L	0.523	0.116
1819	AMYG. R-PAL. L	0.523	0.151
1820	AMYG. R-STG. L	0.523	0.104
1821	CUN. L-HES. L	0.523	0.111
1822	LING. L-STG. R	0.523	0.121
1823	LING. L-TPOmid. L	0.523	0.123
1824	MOG. R-PAL. R	0.523	0.117
1825	FFG. R-STG. L	0.523	0.137
1826	SPG. L-PCL. R	0.523	0.143
1827	SPG. L-PAL. R	0.523	0.14
1828	SMG. R-PCUN. L	0.523	0.14
1829	PCUN. R-PAL. R	0.523	0.14
1830	PAL. L-HES. L	0.523	0.142
1831	THA. R-STG. L	0.523	0.112
1832	HES. L-ITG. L	0.523	0.119
1833	HES. R-TPOsup. R	0.523	0.134
1834	STG. R-ITG. R	0.523	0.129
1835	TPOmid. R-ITG. R	0.523	0.124
1836	PreCG. L-ORBsupmed. L	0.522	0.127
1837	PreCG. L-PCUN. L	0.522	0.127
1838	PreCG. R-PCG. L	0.522	0.151
1839	PreCG. R-IPL. L	0.522	0.138
1840	SFGdor. L-MTG. R	0.522	0.116
1841	ORBsup. L-ANG. L	0.522	0.156
1842	ORBsup. L-MTG. L	0.522	0.131
1843	MFG. L-SPG. L	0.522	0.139
1844	MFG. R-INS. L	0.522	0.129
1845	MFG. R-AMYG. R	0.522	0.139
1846	ORBmid. L-SOG. R	0.522	0.133
1847	ORBmid. R-CAL. R	0.522	0.158
1848	ORBmid. R-SMG. R	0.522	0.12
1849	ORBmid. R-ITG. L	0.522	0.125
1850	IFGoperc. L-CAL. L	0.522	0.133
1851	IFGtriang. L-DCG. R	0.522	0.143
1852	IFGtriang. L-SOG. L	0.522	0.113
1853	IFGtriang. L-PAL. R	0.522	0.117
1854	IFGtriang. R-ANG. R	0.522	0.138
1855	ORBinf. L-SFGmed. R	0.522	0.119
1856	ORBinf. L-ORBsupmed. R	0.522	0.139
1857	ORBinf. L-CUN. R	0.522	0.143
1858	ORBinf. L-PoCG. R	0.522	0.122
1859	ORBinf. R-FFG. R	0.522	0.122
1860	ROL. L-PCG. R	0.522	0.116
1861	ROL. R-CAL. L	0.522	0.109
1862	SMA. R-ORBsupmed. R	0.522	0.125
1863	OLF. L-TPOmid. L	0.522	0.132
1864	OLF. R-CAL. L	0.522	0.118
1865	SFGmed. L-DCG. R	0.522	0.139
1866	ORBsupmed. L-DCG. R	0.522	0.104
1867	ORBsupmed. R-IOG. L	0.522	0.134
1868	ORBsupmed. R-PCUN. R	0.522	0.117
1869	REC. L-ITG. R	0.522	0.122
1870	INS. L-PCUN. L	0.522	0.132
1871	ACG. R-PAL. L	0.522	0.129
1872	DCG. R-IPL. R	0.522	0.137
1873	DCG. R-ITG. R	0.522	0.106
1874	PCG. L-PCUN. R	0.522	0.138
1875	PCG. R-FFG. L	0.522	0.128
1876	PCG. R-PCUN. R	0.522	0.14
1877	HIP. L-PoCG. L	0.522	0.119
1878	HIP. L-PCUN. R	0.522	0.14
1879	HIP. R-PAL. R	0.522	0.135
1880	PHG. L-SMG. L	0.522	0.115
1881	PHG. L-PCUN. L	0.522	0.1
1882	AMYG. R-CUN. L	0.522	0.108
1883	AMYG. R-LING. L	0.522	0.128
1884	AMYG. R-PCL. R	0.522	0.146
1885	CAL. R-THA. R	0.522	0.125
1886	CUN. L-PoCG. R	0.522	0.12
1887	CUN. L-SPG. L	0.522	0.109
1888	LING. R-PCL. R	0.522	0.137
1889	MOG. L-TPOsup. L	0.522	0.123
1890	FFG. R-SPG. L	0.522	0.115
1891	FFG. R-PCL. L	0.522	0.112
1892	PoCG. R-IPL. R	0.522	0.121
1893	SPG. R-TPOsup. L	0.522	0.111
1894	IPL. L-THA. L	0.522	0.131
1895	IPL. R-MTG. R	0.522	0.131
1896	SMG. L-ITG. R	0.522	0.119
1897	ANG. R-PCUN. L	0.522	0.109
1898	PCUN. L-PAL. L	0.522	0.133
1899	PAL. L-HES. R	0.522	0.126
1900	PreCG. R-SMG. L	0.521	0.116
1901	SFGdor. L-MOG. L	0.521	0.117
1902	SFGdor. L-TPOmid. L	0.521	0.106
1903	SFGdor. R-MTG. R	0.521	0.12
1904	ORBsup. L-IOG. R	0.521	0.147
1905	ORBsup. R-IPL. R	0.521	0.146
1906	ORBsup. R-PCUN. R	0.521	0.124
1907	MFG. L-ORBinf. R	0.521	0.133
1908	MFG. L-ACG. R	0.521	0.138
1909	MFG. L-THA. L	0.521	0.146
1910	MFG. R-REC. L	0.521	0.124
1911	MFG. R-DCG. L	0.521	0.126
1912	MFG. R-STG. R	0.521	0.122
1913	ORBmid. L-PCUN. L	0.521	0.104
1914	IFGoperc. L-PoCG. L	0.521	0.126
1915	IFGoperc. R-IOG. L	0.521	0.125
1916	IFGtriang. L-CUN. L	0.521	0.113
1917	IFGtriang. L-STG. L	0.521	0.106
1918	IFGtriang. R-SMA. L	0.521	0.121
1919	IFGtriang. R-PoCG. R	0.521	0.141
1920	ORBinf. L-MOG. L	0.521	0.145
1921	ORBinf. L-IOG. R	0.521	0.123
1922	ORBinf. R-SMG. L	0.521	0.121
1923	ORBinf. R-MTG. R	0.521	0.131
1924	ROL. L-ORBsupmed. L	0.521	0.113
1925	ROL. R-HIP. R	0.521	0.129
1926	SMA. L-PAL. R	0.521	0.13
1927	SMA. L-TPOsup. R	0.521	0.116
1928	OLF. L-AMYG. R	0.521	0.142
1929	OLF. R-HES. L	0.521	0.13
1930	SFGmed. L-STG. R	0.521	0.123
1931	INS. L-FFG. R	0.521	0.121
1932	ACG. L-STG. R	0.521	0.112
1933	ACG. R-AMYG. R	0.521	0.16
1934	DCG. L-ITG. L	0.521	0.128
1935	PCG. L-CAU. L	0.521	0.114
1936	PCG. R-SOG. R	0.521	0.121
1937	HIP. R-MTG. L	0.521	0.117
1938	HIP. R-ITG. L	0.521	0.13
1939	PHG. R-TPOsup. R	0.521	0.134
1940	AMYG. L-TPOsup. R	0.521	0.135
1941	CAL. L-THA. R	0.521	0.121
1942	CUN. L-PUT. L	0.521	0.118
1943	LING. R-CAU. R	0.521	0.148
1944	LING. R-MTG. R	0.521	0.129
1945	SOG. L-PUT. L	0.521	0.121
1946	SOG. R-SMG. L	0.521	0.13
1947	SPG. L-MTG. L	0.521	0.121
1948	SMG. L-ANG. L	0.521	0.138
1949	SMG. L-TPOmid. R	0.521	0.148
1950	SMG. R-ITG. L	0.521	0.146
1951	ANG. L-MTG. R	0.521	0.114
1952	PCUN. L-PAL. R	0.521	0.143
1953	PCUN. R-PCL. L	0.521	0.143
1954	PCL. L-PAL. R	0.521	0.116
1955	PCL. L-STG. L	0.521	0.13
1956	PCL. R-HES. L	0.521	0.121
1957	PreCG. L-ITG. R	0.52	0.131
1958	SFGdor. L-MOG. R	0.52	0.105
1959	SFGdor. L-PUT. L	0.52	0.131
1960	SFGdor. L-PUT. R	0.52	0.119
1961	SFGdor. R-ORBinf. L	0.52	0.108
1962	SFGdor. R-REC. R	0.52	0.131
1963	SFGdor. R-PUT. L	0.52	0.106
1964	ORBsup. R-ANG. R	0.52	0.141
1965	MFG. L-MTG. R	0.52	0.12
1966	MFG. R-HES. L	0.52	0.118
1967	ORBmid. L-ROL. L	0.52	0.104
1968	IFGoperc. L-IPL. R	0.52	0.126
1969	IFGoperc. L-ANG. R	0.52	0.114
1970	IFGtriang. L-PoCG. L	0.52	0.111
1971	IFGtriang. R-ROL. L	0.52	0.121
1972	IFGtriang. R-SOG. R	0.52	0.126
1973	IFGtriang. R-PoCG. L	0.52	0.107
1974	ORBinf. L-TPOmid. L	0.52	0.134
1975	ORBinf. R-SMA. L	0.52	0.133
1976	ORBinf. R-SOG. R	0.52	0.145
1977	ORBinf. R-PAL. R	0.52	0.125
1978	ROL. R-IOG. R	0.52	0.127
1979	SMA. L-PUT. R	0.52	0.115
1980	OLF. L-ACG. R	0.52	0.157
1981	OLF. R-SPG. L	0.52	0.114
1982	SFGmed. L-ORBsupmed. R	0.52	0.131
1983	SFGmed. R-SOG. R	0.52	0.127
1984	ORBsupmed. R-ITG. L	0.52	0.123
1985	INS. R-MTG. L	0.52	0.15
1986	ACG. R-PUT. L	0.52	0.147
1987	ACG. R-MTG. L	0.52	0.126
1988	DCG. R-IPL. L	0.52	0.125
1989	PCG. L-THA. L	0.52	0.128
1990	PCG. L-HES. L	0.52	0.14
1991	PCG. L-MTG. L	0.52	0.121
1992	AMYG. L-PCUN. R	0.52	0.126
1993	AMYG. L-ITG. R	0.52	0.115
1994	AMYG. R-PCL. L	0.52	0.123
1995	CAL. R-STG. R	0.52	0.101
1996	CUN. L-THA. R	0.52	0.105
1997	CUN. L-HES. R	0.52	0.096
[truncated: 2,008 more rows]
