# Supplementary material for: Sample entropy reveals an age-related reduction in the complexity of dynamic brain
Source: Sci Rep. 2017 Aug 11;7:7990. doi: 10.1038/s41598-017-08565-y (PMC5554148; doi:10.1038/s41598-017-08565-y)
Supplement: Supplementary file 3 — Dataset 2 [file 41598_2017_8565_MOESM3_ESM.xls]

## Sheet: Supplementary Dataset 2
Supplementary Dataset 2. The mean SampEn of each ROI across all healthy subjects is shown in descending order. Supplementary Table S1 lists the full name of each ROI. L, left; R, right; SD, standard deviation.
Rank	ROI	SampEn
		Mean	SD
1	CAU.R	0.545	0.052
2	OLF.L	0.541	0.039
3	CAU.L	0.54	0.051
4	AMYG.R	0.54	0.044
5	PHG.L	0.539	0.046
6	HIP.R	0.538	0.047
7	TPOsup.L	0.538	0.047
8	REC.R	0.537	0.044
9	TPOmid.R	0.537	0.045
10	PHG.R	0.537	0.046
11	AMYG.L	0.536	0.049
12	TPOmid.L	0.535	0.042
13	TPOsup.R	0.532	0.039
14	THA.R	0.53	0.044
15	REC.L	0.529	0.037
16	THA.L	0.528	0.049
17	ORBsup.R	0.527	0.046
18	ORBsup.L	0.527	0.05
19	HIP.L	0.527	0.042
20	IFGtriang.R	0.526	0.042
21	ITG.R	0.526	0.037
22	PCL.R	0.525	0.042
23	OLF.R	0.525	0.048
24	ORBsupmed.R	0.524	0.039
25	ORBinf.L	0.522	0.04
26	ITG.L	0.521	0.036
27	ORBsupmed.L	0.521	0.038
28	PAL.L	0.521	0.042
29	HES.R	0.52	0.038
30	IFGoperc.R	0.52	0.039
31	HES.L	0.519	0.045
32	PUT.L	0.519	0.037
33	PCL.L	0.519	0.042
34	PAL.R	0.518	0.04
35	PCG.L	0.518	0.044
36	STG.R	0.518	0.035
37	IFGoperc.L	0.518	0.04
38	CUN.L	0.518	0.036
39	PCG.R	0.517	0.044
40	ORBmid.R	0.517	0.046
41	MTG.R	0.517	0.048
42	SMG.L	0.517	0.042
43	PUT.R	0.517	0.04
44	ORBinf.R	0.516	0.046
45	PreCG.L	0.516	0.041
46	ORBmid.L	0.516	0.036
47	SFGmed.L	0.516	0.038
48	INS.L	0.515	0.038
49	INS.R	0.515	0.038
50	FFG.L	0.515	0.052
51	SPG.L	0.514	0.039
52	SMA.L	0.514	0.032
53	CUN.R	0.514	0.039
54	MTG.L	0.513	0.042
55	FFG.R	0.512	0.04
56	PCUN.L	0.512	0.039
57	PCUN.R	0.512	0.042
58	IPL.R	0.512	0.04
59	IFGtriang.L	0.512	0.042
60	IOG.R	0.511	0.038
61	PreCG.R	0.51	0.043
62	IPL.L	0.51	0.041
63	DCG.L	0.51	0.043
64	STG.L	0.51	0.037
65	SFGmed.R	0.51	0.04
66	SFGdor.L	0.51	0.04
67	MOG.R	0.509	0.04
68	DCG.R	0.509	0.044
69	ROL.L	0.509	0.043
70	ANG.R	0.509	0.034
71	ACG.L	0.508	0.039
72	CAL.L	0.507	0.036
73	SMG.R	0.507	0.037
74	MFG.L	0.507	0.048
75	SPG.R	0.507	0.039
76	SOG.R	0.507	0.036
77	SMA.R	0.506	0.042
78	SOG.L	0.506	0.035
79	IOG.L	0.506	0.039
80	ACG.R	0.505	0.039
81	ANG.L	0.505	0.04
82	ROL.R	0.505	0.036
83	SFGdor.R	0.504	0.036
84	MOG.L	0.504	0.043
85	PoCG.R	0.504	0.042
86	PoCG.L	0.503	0.04
87	LING.L	0.501	0.035
88	MFG.R	0.501	0.039
89	LING.R	0.501	0.038
90	CAL.R	0.499	0.038
